# Supplementary material for: Inhibitor of DNA binding/differentiation 4 deficiency impairs hepatic fatty acid synthesis and is associated with epigenomic alterations in chromatin accessibility
Source: Mol Metab. 2026 Jul 8;111:102416. doi: 10.1016/j.molmet.2026.102416 (PMC13400251; doi:10.1016/j.molmet.2026.102416)
Supplement: Multimedia component 5 [file mmc5.xlsx]

## Sheet: Sheet1
Supplementary Table 3. Gene expression in Id4-/- livers relative to Id4+/+ livers, as determined by RNA-seq analysis (male, n = 3).
GeneSymbol	comp1_logFC	comp1_logCPM	comp1_PValue	comp1_FDR	wild_liver_m1	wild_liver_m2	wild_liver_m3	Id4KO_liver_m1	Id4KO_liver_m2	Id4KO_liver_m3	EntrezID	Symbol	GeneName	GO_BiologicalProcess	GO_CellularComponent	GO_MolecularFunction	TranscriptsPosition	CountPosition
ENSMUSG00000086503	10.2447	6.46881	3.72669e-06	0.000558121	0.156145	0.206863	0.0540107	0.197386	0.261175	530.147	213742	Xist	inactive X specific transcripts	GO:0009048(dosage compensation by inactivation of X chromosome),GO:0009048(dosage compensation by inactivation of X chromosome),GO:0009048(dosage compensation by inactivation of X chromosome),GO:0060708(spongiotrophoblast differentiation),GO:0060819(inactivation of X chromosome by genetic imprinting)	GO:0000805(X chromosome),GO:0005634(nucleus),GO:0005694(chromosome),GO:0016604(nuclear body)	GO:0043021(ribonucleoprotein complex binding)	chrX:102503979-102526839	X:102503972-102526860
ENSMUSG00000074268	10.1567	3.78725	4.13698e-08	1.28236e-05	0.0520484	0	0	0	63.7788	18.4166	109959	Amy2a5	amylase 2a5	NA	GO:0005615(extracellular space)	GO:0004556(alpha-amylase activity),GO:0016160(amylase activity)	chr3:113156494-113166015;chr3:113189161-113198627;chr3:113221773-113231230;chr3:113254373-113263836;chr3:113316941-113325939	3:113154494-113166153
ENSMUSG00000050440	8.54983	6.90842	1.91257e-07	4.7497e-05	0.624581	0.517156	0.756149	0.197386	55.9436	662.287	84506	Hamp	hepcidin antimicrobial peptide	GO:0000122(negative regulation of transcription by RNA polymerase II),GO:0002262(myeloid cell homeostasis),GO:0006879(cellular iron ion homeostasis),GO:0006879(cellular iron ion homeostasis),GO:0007259(receptor signaling pathway via JAK-STAT),GO:0031668(cellular response to extracellular stimulus),GO:0034760(negative regulation of iron ion transmembrane transport),GO:0034760(negative regulation o…	GO:0005576(extracellular region),GO:0005615(extracellular space),GO:0005615(extracellular space),GO:0005634(nucleus)	GO:0005179(hormone activity),GO:0005507(copper ion binding)	chr7:30641794-30643454	7:30641793-30643457
ENSMUSG00000101188	7.75581	-0.328109	1.54798e-05	0.00180772	0	0	0	0	0.783524	3.44286	NA	NA	NA	NA	NA	NA	NA	NA
ENSMUSG00000039057	7.6934	-0.389094	0.000903866	0.0349074	0	0	0	0	0	4.044	244281	Myo16	myosin XVI	GO:0014065(phosphatidylinositol 3-kinase signaling),GO:0014065(phosphatidylinositol 3-kinase signaling),GO:0048812(neuron projection morphogenesis),GO:0048812(neuron projection morphogenesis),GO:2000134(negative regulation of G1/S transition of mitotic cell cycle)	GO:0005654(nucleoplasm),GO:0005654(nucleoplasm),GO:0005737(cytoplasm),GO:0016459(myosin complex),GO:0016459(myosin complex),GO:0048471(perinuclear region of cytoplasm),GO:0048471(perinuclear region of cytoplasm)	GO:0000166(nucleotide binding),GO:0003774(motor activity),GO:0003779(actin binding),GO:0005515(protein binding),GO:0005524(ATP binding),GO:0019903(protein phosphatase binding),GO:0051015(actin filament binding)	chr8:10203911-10684742	8:10203911-10684742
ENSMUSG00000101249	7.50911	-0.520839	0.000931885	0.0357075	0	0	0	0	3.55197	0	NA	NA	NA	NA	NA	NA	NA	NA
ENSMUSG00000099908	7.10109	-0.890851	0.00189771	0.0573799	0	0	0	0	0	2.67778	NA	NA	NA	NA	NA	NA	NA	NA
ENSMUSG00000036925	6.93143	-0.990859	8.50342e-05	0.0063065	0	0	0	0.542811	1.82822	0	20770	Mucl2	mucin-like 2	GO:0008150(biological_process)	GO:0005575(cellular_component),GO:0005576(extracellular region)	GO:0003674(molecular_function)	chr15:103926121-103929578	15:103926121-103929578
ENSMUSG00000101678	6.85288	-1.04743	3.21236e-06	0.000504186	0	0	0	1.48039	0.156705	0.601135	NA	NA	NA	NA	NA	NA	NA	NA
ENSMUSG00000031957	6.83911	-1.09761	0.000490943	0.0223476	0	0	0	0.0493465	0.0522349	2.1313	66473	Ctrb1	chymotrypsinogen B1	GO:0006508(proteolysis),GO:0006508(proteolysis),GO:0007586(digestion),GO:0030163(protein catabolic process),GO:0034097(response to cytokine),GO:0043065(positive regulation of apoptotic process)	GO:0005576(extracellular region),GO:0005737(cytoplasm),GO:0005764(lysosome)	GO:0004252(serine-type endopeptidase activity),GO:0004252(serine-type endopeptidase activity),GO:0008233(peptidase activity),GO:0008236(serine-type peptidase activity),GO:0016787(hydrolase activity)	chr8:112413142-112417642	8:112413151-112417642
ENSMUSG00000079707	6.74179	-1.16071	2.1032e-05	0.00229237	0	0	0	0.0493465	0.835758	1.20227	21647	Dynlt2a1	dynein light chain Tctex-type 2A1	GO:0007018(microtubule-based movement)	GO:0005829(cytosol),GO:0005868(cytoplasmic dynein complex),GO:0019898(extrinsic component of membrane),GO:0036126(sperm flagellum)	GO:0005515(protein binding)	chr17:15184454-15230446;chr17:15247416-15261821	17:15247414-15261750
ENSMUSG00000050071	6.73944	3.1619	4.1711e-08	1.28236e-05	0.0520484	0.206863	0.216043	0.592158	3.86538	48.3094	19716	Bex1	brain expressed X-linked 1	GO:0002052(positive regulation of neuroblast proliferation),GO:0007165(signal transduction),GO:0007275(multicellular organism development),GO:0007399(nervous system development),GO:0030154(cell differentiation),GO:0031103(axon regeneration),GO:0045665(negative regulation of neuron differentiation),GO:0048011(neurotrophin TRK receptor signaling pathway),GO:0061564(axon development)	GO:0005634(nucleus),GO:0005634(nucleus),GO:0005634(nucleus),GO:0005737(cytoplasm),GO:0005737(cytoplasm),GO:0005737(cytoplasm)	GO:0005102(signaling receptor binding),GO:0005515(protein binding)	chrX:135114721-135116262	X:135114721-135116262
ENSMUSG00000024485	6.66674	4.05665	3.94585e-07	8.69817e-05	0.156145	0.362009	0.432085	0.394772	5.58913	92.4655	240215	Slc4a9	solute carrier family 4, sodium bicarbonate cotransporter, member 9	GO:0006820(anion transport),GO:0015701(bicarbonate transport),GO:0050801(ion homeostasis),GO:0051453(regulation of intracellular pH),GO:0055085(transmembrane transport)	GO:0005886(plasma membrane),GO:0016020(membrane),GO:0016323(basolateral plasma membrane),GO:0016323(basolateral plasma membrane),GO:0045177(apical part of cell),GO:0045177(apical part of cell)	GO:0008510(sodium:bicarbonate symporter activity),GO:0015301(anion:anion antiporter activity),GO:0022857(transmembrane transporter activity)	chr18:36661205-36677661;chr18:36661205-36689325	18:36661200-36689326
ENSMUSG00000026073	6.64551	-1.24372	0.000207438	0.0120406	0	0	0	0.0493465	0.20894	1.69411	16178	Il1r2	interleukin 1 receptor, type II	GO:0010955(negative regulation of protein processing),GO:0032690(negative regulation of interleukin-1 alpha production),GO:1900016(negative regulation of cytokine production involved in inflammatory response),GO:2000660(negative regulation of interleukin-1-mediated signaling pathway)	GO:0005576(extracellular region),GO:0005737(cytoplasm),GO:0005886(plasma membrane),GO:0016020(membrane),GO:0016021(integral component of membrane)	GO:0004908(interleukin-1 receptor activity),GO:0004908(interleukin-1 receptor activity),GO:0004910(interleukin-1, type II, blocking receptor activity),GO:0019966(interleukin-1 binding),GO:0019966(interleukin-1 binding)	chr1:40123874-40164390;chr1:40125253-40164390	1:40113239-40164391
ENSMUSG00000095616	6.63759	-1.22796	0.00315788	0.0801482	0	0	0	0	1.93269	0	NA	NA	NA	NA	NA	NA	NA	NA
ENSMUSG00000113399	6.48346	0.233934	2.80319e-05	0.0028203	0	0	0.0540107	0.098693	0.261175	6.12065	NA	NA	NA	NA	NA	NA	NA	NA
ENSMUSG00000026818	6.34941	-1.47074	0.00554455	0.113069	0	0	0	0	0	1.58481	12613	Cel	carboxyl ester lipase	GO:0006629(lipid metabolic process),GO:0006707(cholesterol catabolic process),GO:0007158(neuron cell-cell adhesion),GO:0007268(chemical synaptic transmission),GO:0016042(lipid catabolic process),GO:0030157(pancreatic juice secretion),GO:0046514(ceramide catabolic process),GO:0048488(synaptic vesicle endocytosis),GO:0050804(modulation of chemical synaptic transmission),GO:0097104(postsynaptic memb…	GO:0005576(extracellular region),GO:0005615(extracellular space),GO:0005737(cytoplasm),GO:0005791(rough endoplasmic reticulum),GO:0005794(Golgi apparatus),GO:0005829(cytosol),GO:0005887(integral component of plasma membrane),GO:0009986(cell surface),GO:0032991(protein-containing complex),GO:0042588(zymogen granule),GO:0043231(intracellular membrane-bounded organelle),GO:0045121(membrane raft),GO:…	GO:0004622(lysophospholipase activity),GO:0004771(sterol esterase activity),GO:0004771(sterol esterase activity),GO:0004806(triglyceride lipase activity),GO:0004806(triglyceride lipase activity),GO:0008126(acetylesterase activity),GO:0016787(hydrolase activity),GO:0016788(hydrolase activity, acting on ester bonds),GO:0038023(signaling receptor activity),GO:0042043(neurexin family protein binding)…	chr2:28445831-28453415	2:28445807-28453415
ENSMUSG00000103766	6.21158	-1.55122	0.000365036	0.0179938	0	0	0	0	0.783524	0.655784	NA	NA	NA	NA	NA	NA	NA	NA
ENSMUSG00000036938	6.18967	-1.58206	0.00314806	0.0800307	0	0	0	0	0.0522349	1.36622	103964	Try5	trypsin 5	GO:0006508(proteolysis)	GO:0005615(extracellular space),GO:0005615(extracellular space)	GO:0004252(serine-type endopeptidase activity),GO:0004252(serine-type endopeptidase activity),GO:0005509(calcium ion binding),GO:0008236(serine-type peptidase activity)	chr6:41288166-41291644	6:41288167-41293775
ENSMUSG00000045886	6.16607	-1.53858	0.00619453	0.120806	0	0	0	1.3817	0	0	NA	NA	NA	NA	NA	NA	NA	NA
ENSMUSG00000029272	6.16285	5.93467	6.13877e-12	5.01819e-09	1.56145	0.982597	2.48449	7.99413	90.5753	262.915	20860	Sult1e1	sulfotransferase family 1E, member 1	GO:0006068(ethanol catabolic process),GO:0006711(estrogen catabolic process),GO:0007565(female pregnancy),GO:0008210(estrogen metabolic process),GO:0008210(estrogen metabolic process),GO:0008210(estrogen metabolic process),GO:0045600(positive regulation of fat cell differentiation),GO:0050427(3'-phosphoadenosine 5'-phosphosulfate metabolic process),GO:0051923(sulfation),GO:0051923(sulfation)	GO:0005737(cytoplasm),GO:0005737(cytoplasm),GO:0005829(cytosol),GO:0031965(nuclear membrane)	GO:0004062(aryl sulfotransferase activity),GO:0004304(estrone sulfotransferase activity),GO:0005496(steroid binding),GO:0008146(sulfotransferase activity),GO:0008146(sulfotransferase activity),GO:0008289(lipid binding),GO:0016740(transferase activity),GO:0047894(flavonol 3-sulfotransferase activity),GO:0050294(steroid sulfotransferase activity),GO:0050294(steroid sulfotransferase activity)	chr5:87723827-87739470	5:87723828-87739453
ENSMUSG00000054106	5.95493	-1.74368	0.00988354	0.158032	0	0	0	0	0	1.20227	22074	Try4	trypsin 4	GO:0006508(proteolysis)	GO:0005615(extracellular space),GO:0005615(extracellular space),GO:0062023(collagen-containing extracellular matrix)	GO:0004252(serine-type endopeptidase activity),GO:0004252(serine-type endopeptidase activity),GO:0005509(calcium ion binding),GO:0008236(serine-type peptidase activity)	chr6:41279206-41282467	6:41279203-41282466
ENSMUSG00000061462	5.90092	2.18198	5.45185e-07	0.000115011	0.156145	0.103431	0.162032	0.444118	1.51481	24.3733	380698	Obscn	obscurin, cytoskeletal calmodulin and titin-interacting RhoGEF	GO:0006468(protein phosphorylation),GO:0007275(multicellular organism development),GO:0014067(negative regulation of phosphatidylinositol 3-kinase signaling),GO:0016310(phosphorylation),GO:0030154(cell differentiation),GO:0035023(regulation of Rho protein signal transduction),GO:0046777(protein autophosphorylation)	GO:0005576(extracellular region),GO:0005615(extracellular space),GO:0005634(nucleus),GO:0005737(cytoplasm),GO:0005829(cytosol),GO:0005863(striated muscle myosin thick filament),GO:0005886(plasma membrane),GO:0005886(plasma membrane),GO:0014704(intercalated disc),GO:0014704(intercalated disc),GO:0016020(membrane),GO:0016604(nuclear body),GO:0030017(sarcomere),GO:0030018(Z disc),GO:0030018(Z disc),…	GO:0000166(nucleotide binding),GO:0004672(protein kinase activity),GO:0004672(protein kinase activity),GO:0004674(protein serine/threonine kinase activity),GO:0005085(guanyl-nucleotide exchange factor activity),GO:0005515(protein binding),GO:0005516(calmodulin binding),GO:0005524(ATP binding),GO:0005546(phosphatidylinositol-4,5-bisphosphate binding),GO:0005547(phosphatidylinositol-3,4,5-trisphosp…	chr11:58885083-59027201;chr11:58902967-59027201	11:58885082-59029996
ENSMUSG00000011463	5.74618	-1.87827	0.0135701	0.191961	0	0	0	0	0	1.03832	76703	Cpb1	carboxypeptidase B1 (tissue)	GO:0006508(proteolysis),GO:0006508(proteolysis)	GO:0005615(extracellular space)	GO:0004180(carboxypeptidase activity),GO:0004181(metallocarboxypeptidase activity)	chr3:20303643-20329897	3:20302428-20329897
ENSMUSG00000087660	5.68948	-1.88761	5.46351e-05	0.00466038	0	0	0	0.246732	0.313409	0.437189	NA	NA	NA	NA	NA	NA	NA	NA
ENSMUSG00000024313	5.66927	-1.92604	0.015065	0.201866	0	0	0	0	0	0.983676	17288	Mep1b	meprin 1 beta	GO:0006954(inflammatory response),GO:1901998(toxin transport)	GO:0005576(extracellular region),GO:0005886(plasma membrane),GO:0005887(integral component of plasma membrane),GO:0016020(membrane),GO:0016021(integral component of membrane),GO:0017090(meprin A complex)	GO:0004222(metalloendopeptidase activity),GO:0004222(metalloendopeptidase activity),GO:0008233(peptidase activity),GO:0008237(metallopeptidase activity),GO:0008270(zinc ion binding),GO:0016787(hydrolase activity),GO:0042802(identical protein binding),GO:0046872(metal ion binding)	chr18:21205401-21233256	18:21194980-21233256
ENSMUSG00000029882	5.66927	-1.92604	0.0150584	0.201866	0	0	0	0	0	0.983676	67373	2210010C04Rik	RIKEN cDNA 2210010C04 gene	GO:0006508(proteolysis)	GO:0005615(extracellular space)	GO:0004252(serine-type endopeptidase activity)	chr6:41007202-41012443	6:41007202-41012443
ENSMUSG00000110639	5.63925	-1.92997	0.00105025	0.0383704	0	0	0	0.0493465	0.261175	0.655784	NA	NA	NA	NA	NA	NA	NA	NA
ENSMUSG00000018126	5.57788	-0.572927	0.00033682	0.0169438	0	0.0517156	0	0	0.365644	3.06032	207495	Baiap2l2	BAI1-associated protein 2-like 2	GO:0007009(plasma membrane organization),GO:0030838(positive regulation of actin filament polymerization),GO:0051017(actin filament bundle assembly),GO:0051764(actin crosslink formation),GO:0061024(membrane organization),GO:2000251(positive regulation of actin cytoskeleton reorganization)	GO:0005654(nucleoplasm),GO:0005829(cytosol),GO:0005886(plasma membrane),GO:0012506(vesicle membrane),GO:0016020(membrane),GO:0030054(cell junction),GO:0031410(cytoplasmic vesicle),GO:0044291(cell-cell contact zone),GO:0071439(clathrin complex)	GO:0005543(phospholipid binding),GO:0008289(lipid binding),GO:0042802(identical protein binding)	chr15:79142395-79169709	15:79142395-79169737
ENSMUSG00000060096	5.55562	-1.98039	0.00392372	0.0920806	0	0	0	0.197386	0	0.710432	NA	NA	NA	NA	NA	NA	NA	NA
ENSMUSG00000090996	5.54282	-1.94822	0.0176522	0.222054	0	0	0	0.888237	0	0	NA	NA	NA	NA	NA	NA	NA	NA
ENSMUSG00000115074	5.50414	-1.99025	0.00207331	0.0613457	0	0	0	0.394772	0.470114	0	NA	NA	NA	NA	NA	NA	NA	NA
ENSMUSG00000095620	5.49216	-2.02776	0.00971954	0.156938	0	0	0	0.0493465	0	0.81973	76770	Csta2	cystatin A family member 2	NA	GO:0001533(cornified envelope),GO:0005615(extracellular space),GO:0005654(nucleoplasm),GO:0005737(cytoplasm),GO:0005829(cytosol),GO:0005829(cytosol)	GO:0002020(protease binding),GO:0004869(cysteine-type endopeptidase inhibitor activity),GO:0004869(cysteine-type endopeptidase inhibitor activity)	chr16:36041932-36077793;chr16:36073368-36077812	16:36041838-36077810
ENSMUSG00000097229	5.48111	-2.02886	0.00360747	0.0864047	0	0	0	0.0493465	0.10447	0.710432	NA	NA	NA	NA	NA	NA	NA	NA
ENSMUSG00000028841	5.3526	-2.08783	0.000300362	0.0157141	0	0	0	0.197386	0.313409	0.273243	194231	Cnksr1	connector enhancer of kinase suppressor of Ras 1	GO:0007265(Ras protein signal transduction),GO:0007266(Rho protein signal transduction)	GO:0005938(cell cortex)	GO:0030674(protein-macromolecule adaptor activity)	chr4:133955353-133965710	4:133955352-133965710
ENSMUSG00000084965	5.27563	-2.13845	0.0021147	0.0620154	0	0	0	0.0493465	0.261175	0.437189	NA	NA	NA	NA	NA	NA	NA	NA
ENSMUSG00000047295	5.25394	-2.1429	0.0143632	0.19637	0	0	0	0.0493465	0.679054	0	223809	Smgc	submandibular gland protein C	GO:0008150(biological_process)	GO:0005575(cellular_component),GO:0005576(extracellular region)	GO:0003674(molecular_function)	chr15:91722531-91745633	15:91722468-91745636
ENSMUSG00000030246	5.22023	5.38168	2.35929e-06	0.000395614	1.7176	2.89608	1.89037	2.22059	14.678	226.3	16832	Ldhb	lactate dehydrogenase B	GO:0005975(carbohydrate metabolic process),GO:0006089(lactate metabolic process),GO:0019244(lactate biosynthetic process from pyruvate),GO:0019674(NAD metabolic process),GO:0019752(carboxylic acid metabolic process)	GO:0005737(cytoplasm),GO:0005739(mitochondrion),GO:0005829(cytosol),GO:0043209(myelin sheath),GO:0045121(membrane raft)	GO:0003824(catalytic activity),GO:0004457(lactate dehydrogenase activity),GO:0004459(L-lactate dehydrogenase activity),GO:0004459(L-lactate dehydrogenase activity),GO:0004459(L-lactate dehydrogenase activity),GO:0016491(oxidoreductase activity),GO:0016616(oxidoreductase activity, acting on the CH-OH group of donors, NAD or NADP as acceptor),GO:0019900(kinase binding),GO:0042802(identical protein …	chr6:142435975-142453683	6:142435975-142453683
ENSMUSG00000094437	5.20765	-2.19147	0.0307522	0.293876	0	0	0	0	0	0.710432	NA	NA	NA	NA	NA	NA	NA	NA
ENSMUSG00000054446	5.20031	-2.19203	0.0166495	0.214629	0	0	0	0	0.0522349	0.655784	109697	Cpa1	carboxypeptidase A1, pancreatic	GO:0006508(proteolysis),GO:0006508(proteolysis)	GO:0005576(extracellular region),GO:0005615(extracellular space),GO:0005615(extracellular space)	GO:0004180(carboxypeptidase activity),GO:0004181(metallocarboxypeptidase activity),GO:0008233(peptidase activity),GO:0008237(metallopeptidase activity),GO:0008238(exopeptidase activity),GO:0008270(zinc ion binding),GO:0016787(hydrolase activity),GO:0046872(metal ion binding)	chr6:30639217-30645360	6:30639217-30645362
ENSMUSG00000109510	5.19157	-2.15225	0.0296645	0.288113	0	0	0	0.690851	0	0	NA	NA	NA	NA	NA	NA	NA	NA
ENSMUSG00000028435	5.14978	-0.919548	0.000236277	0.0131691	0	0.0517156	0	0.0493465	0.365644	2.1313	11828	Aqp3	aquaporin 3	GO:0002684(positive regulation of immune system process),GO:0006833(water transport),GO:0006833(water transport),GO:0006833(water transport),GO:0006833(water transport),GO:0015793(glycerol transport),GO:0015793(glycerol transport),GO:0015840(urea transport),GO:0032526(response to retinoic acid),GO:0055085(transmembrane transport),GO:0070295(renal water absorption),GO:0070295(renal water absorptio…	GO:0005654(nucleoplasm),GO:0005737(cytoplasm),GO:0005886(plasma membrane),GO:0005886(plasma membrane),GO:0005887(integral component of plasma membrane),GO:0005911(cell-cell junction),GO:0005911(cell-cell junction),GO:0016020(membrane),GO:0016021(integral component of membrane),GO:0016323(basolateral plasma membrane),GO:0016323(basolateral plasma membrane)	GO:0015204(urea transmembrane transporter activity),GO:0015250(water channel activity),GO:0015250(water channel activity),GO:0015254(glycerol channel activity),GO:0015267(channel activity),GO:0042802(identical protein binding)	chr4:41092724-41098183	4:41092722-41098183
ENSMUSG00000107546	5.09452	-2.25086	0.0353867	0.313968	0	0	0	0	0	0.655784	NA	NA	NA	NA	NA	NA	NA	NA
ENSMUSG00000074377	5.05563	-2.2554	0.00853858	0.146946	0	0	0	0	0.417879	0.218595	434121	Sult2a4	sulfotransferase family 2A, dehydroepiandrosterone (DHEA)-preferring, member 4	GO:0051923(sulfation)	GO:0005737(cytoplasm),GO:0005737(cytoplasm),GO:0005829(cytosol)	GO:0004027(alcohol sulfotransferase activity),GO:0008146(sulfotransferase activity),GO:0008146(sulfotransferase activity),GO:0016740(transferase activity),GO:0047704(bile-salt sulfotransferase activity),GO:0050294(steroid sulfotransferase activity),GO:0050656(3'-phosphoadenosine 5'-phosphosulfate binding)	chr7:13643602-13723513	7:13643601-13723532
ENSMUSG00000081201	5.04241	-2.25766	0.0343677	0.308586	0	0	0	0	0.626819	0	NA	NA	NA	NA	NA	NA	NA	NA
ENSMUSG00000057163	4.97176	-2.31278	0.0411398	0.336693	0	0	0	0	0	0.601135	22072	Prss2	protease, serine 2	GO:0006508(proteolysis),GO:0006508(proteolysis),GO:0007586(digestion),GO:0030574(collagen catabolic process),GO:0031000(response to caffeine),GO:0035094(response to nicotine)	GO:0005576(extracellular region),GO:0005615(extracellular space),GO:0005615(extracellular space),GO:0062023(collagen-containing extracellular matrix)	GO:0004252(serine-type endopeptidase activity),GO:0004252(serine-type endopeptidase activity),GO:0005509(calcium ion binding),GO:0008233(peptidase activity),GO:0008236(serine-type peptidase activity),GO:0016787(hydrolase activity),GO:0046872(metal ion binding)	chr6:41498710-41502013	6:41498721-41502013
ENSMUSG00000093452	4.97176	-2.31278	0.0411243	0.336693	0	0	0	0	0	0.601135	NA	NA	NA	NA	NA	NA	NA	NA
ENSMUSG00000033717	4.94724	2.30344	1.03661e-06	0.000188309	0.208194	0.310294	0.378075	1.82582	0.887993	25.5209	11551	Adra2a	adrenergic receptor, alpha 2a	GO:0001819(positive regulation of cytokine production),GO:0002526(acute inflammatory response),GO:0006260(DNA replication),GO:0006940(regulation of smooth muscle contraction),GO:0007165(signal transduction),GO:0007186(G protein-coupled receptor signaling pathway),GO:0007186(G protein-coupled receptor signaling pathway),GO:0007565(female pregnancy),GO:0019229(regulation of vasoconstriction),GO:003…	GO:0005737(cytoplasm),GO:0005886(plasma membrane),GO:0005887(integral component of plasma membrane),GO:0005887(integral component of plasma membrane),GO:0016020(membrane),GO:0016021(integral component of membrane),GO:0043025(neuronal cell body),GO:0043235(receptor complex),GO:0043679(axon terminus),GO:0045202(synapse),GO:0098691(dopaminergic synapse),GO:0098691(dopaminergic synapse),GO:0098978(gl…	GO:0004930(G protein-coupled receptor activity),GO:0004935(adrenergic receptor activity),GO:0004938(alpha2-adrenergic receptor activity),GO:0004938(alpha2-adrenergic receptor activity),GO:0004938(alpha2-adrenergic receptor activity),GO:0005515(protein binding),GO:0019901(protein kinase binding),GO:0031696(alpha-2C adrenergic receptor binding),GO:0031996(thioesterase binding),GO:0032795(heterotrim…	chr19:54033690-54037413	19:54032582-54037413
ENSMUSG00000073898	4.94295	-2.31523	0.00891294	0.149455	0	0	0	0.0493465	0.10447	0.437189	259036	Olfr713	olfactory receptor 713	GO:0007186(G protein-coupled receptor signaling pathway),GO:0007608(sensory perception of smell)	GO:0016021(integral component of membrane)	GO:0004984(olfactory receptor activity),GO:0004984(olfactory receptor activity)	chr7:106635343-106636317	7:106630381-106640201
ENSMUSG00000020218	4.9394	2.1227	3.82432e-11	2.77886e-08	0.312291	0.206863	0.270053	1.48039	7.26065	16.0667	24117	Wif1	Wnt inhibitory factor 1	GO:0007275(multicellular organism development),GO:0016055(Wnt signaling pathway),GO:0030178(negative regulation of Wnt signaling pathway),GO:0045600(positive regulation of fat cell differentiation),GO:0048856(anatomical structure development)	GO:0005576(extracellular region),GO:0005576(extracellular region),GO:0009986(cell surface)	GO:0005102(signaling receptor binding),GO:0017147(Wnt-protein binding)	chr10:120869909-120936547	10:120869865-120936555
ENSMUSG00000061833	4.91895	-2.31934	0.00996693	0.158719	0	0	0	0.246732	0	0.327892	NA	NA	NA	NA	NA	NA	NA	NA
ENSMUSG00000066583	4.91021	-2.32054	0.0168109	0.215565	0	0	0	0.098693	0.470114	0	11354	Scgb1b27	secretoglobin, family 1B, member 27	GO:0008150(biological_process)	GO:0005576(extracellular region),GO:0005576(extracellular region),GO:0005576(extracellular region),GO:0005737(cytoplasm)	GO:0005496(steroid binding),GO:0005496(steroid binding)	chr7:33720906-33722306	7:33720908-33722306
ENSMUSG00000023914	4.90616	1.06288	1.58068e-09	7.95165e-07	0.156145	0.103431	0.108021	0.789544	3.4475	7.37757	17287	Mep1a	meprin 1 alpha	NA	GO:0016020(membrane),GO:0016021(integral component of membrane),GO:0017090(meprin A complex)	GO:0004222(metalloendopeptidase activity),GO:0008233(peptidase activity),GO:0008237(metallopeptidase activity),GO:0008270(zinc ion binding),GO:0016787(hydrolase activity),GO:0046872(metal ion binding)	chr17:43785220-43813664	17:43785215-43813703
ENSMUSG00000080875	4.85737	-2.32719	0.0479929	0.358926	0	0	0	0.542811	0	0	NA	NA	NA	NA	NA	NA	NA	NA
ENSMUSG00000019359	4.83757	-2.37743	0.0483313	0.360674	0	0	0	0	0	0.546487	71584	Gdpd2	glycerophosphodiester phosphodiesterase domain containing 2	GO:0006629(lipid metabolic process),GO:0045669(positive regulation of osteoblast differentiation),GO:0045669(positive regulation of osteoblast differentiation),GO:0090527(actin filament reorganization)	GO:0005737(cytoplasm),GO:0005856(cytoskeleton),GO:0005884(actin filament),GO:0005886(plasma membrane),GO:0016020(membrane),GO:0016021(integral component of membrane),GO:0030027(lamellipodium)	GO:0008081(phosphoric diester hydrolase activity),GO:0016787(hydrolase activity),GO:0046872(metal ion binding),GO:0047394(glycerophosphoinositol inositolphosphodiesterase activity)	chrX:99773453-99782507;chrX:99773792-99782507	X:99773479-99782501
ENSMUSG00000043164	4.83756	-2.37743	0.0483155	0.360674	0	0	0	0	0	0.546487	208613	Tmem212	transmembrane protein 212	GO:0008150(biological_process)	GO:0005575(cellular_component),GO:0016020(membrane),GO:0016021(integral component of membrane)	GO:0003674(molecular_function)	chr3:27920214-27950517	3:27920215-27950517
ENSMUSG00000022857	4.82822	-2.37801	0.0283329	0.282716	0	0	0	0	0.0522349	0.491838	19146	Tmprss15	transmembrane protease, serine 15	GO:0006508(proteolysis)	GO:0016020(membrane),GO:0016021(integral component of membrane)	GO:0004252(serine-type endopeptidase activity),GO:0005044(scavenger receptor activity),GO:0008233(peptidase activity),GO:0008236(serine-type peptidase activity),GO:0016787(hydrolase activity)	chr16:78749896-78887985	16:78749896-78887985
ENSMUSG00000107789	4.82292	-2.37875	0.0291758	0.286662	0	0	0	0.0493465	0	0.491838	NA	NA	NA	NA	NA	NA	NA	NA
ENSMUSG00000019178	4.81469	-2.37916	0.0163949	0.213156	0	0	0	0	0.156705	0.382541	76571	Styxl1	serine/threonine/tyrosine interacting-like 1	GO:0010976(positive regulation of neuron projection development),GO:0032515(negative regulation of phosphoprotein phosphatase activity),GO:0062030(negative regulation of stress granule assembly),GO:0062030(negative regulation of stress granule assembly),GO:2001242(regulation of intrinsic apoptotic signaling pathway),GO:2001244(positive regulation of intrinsic apoptotic signaling pathway),GO:20012…	GO:0005739(mitochondrion),GO:0005739(mitochondrion)	GO:0001691(pseudophosphatase activity),GO:0001691(pseudophosphatase activity),GO:0004864(protein phosphatase inhibitor activity),GO:0004864(protein phosphatase inhibitor activity),GO:0019903(protein phosphatase binding),GO:0019903(protein phosphatase binding)	chr5:135776074-135807155;chr5:135776074-135807239	5:135776074-135807239
ENSMUSG00000079297	4.79411	0.94021	0.016916	0.21677	0.364339	0	0	0	0	10.6565	NA	NA	NA	NA	NA	NA	NA	NA
ENSMUSG00000052861	4.78805	-2.38238	0.00474605	0.103962	0	0	0	0.098693	0.20894	0.218595	330355	Dnah6	dynein, axonemal, heavy chain 6	GO:0003341(cilium movement),GO:0007018(microtubule-based movement)	GO:0030286(dynein complex),GO:0036156(inner dynein arm)	GO:0003777(microtubule motor activity),GO:0008569(ATP-dependent microtubule motor activity, minus-end-directed),GO:0045505(dynein intermediate chain binding),GO:0051959(dynein light intermediate chain binding)	chr6:72994590-73198614	6:72994589-73198634
ENSMUSG00000100033	4.78565	-2.3833	0.00696956	0.130426	0	0	0	0.197386	0.0522349	0.273243	NA	NA	NA	NA	NA	NA	NA	NA
ENSMUSG00000099329	4.78195	-2.38394	0.0287977	0.284442	0	0	0	0.0493465	0.470114	0	NA	NA	NA	NA	NA	NA	NA	NA
ENSMUSG00000038917	4.75905	1.94676	4.69579e-06	0.000677403	0.364339	0.206863	0.216043	1.33236	0.626819	19.8921	665306	3930402G23Rik	RIKEN cDNA 3930402G23 gene	GO:0008150(biological_process)	GO:0005575(cellular_component)	GO:0003674(molecular_function)	chr8:10974427-10978457	8:10974427-10978696
ENSMUSG00000030137	4.729	3.64655	5.47047e-08	1.53322e-05	0.936872	0.517156	1.24225	2.66471	8.09641	61.2065	53857	Tuba8	tubulin, alpha 8	GO:0000226(microtubule cytoskeleton organization),GO:0000226(microtubule cytoskeleton organization),GO:0000278(mitotic cell cycle),GO:0007017(microtubule-based process)	GO:0005737(cytoplasm),GO:0005856(cytoskeleton),GO:0005874(microtubule),GO:0005874(microtubule),GO:0015630(microtubule cytoskeleton)	GO:0000166(nucleotide binding),GO:0003924(GTPase activity),GO:0005200(structural constituent of cytoskeleton),GO:0005200(structural constituent of cytoskeleton),GO:0005525(GTP binding)	chr6:121187693-121203057	6:121187655-121203813
ENSMUSG00000085322	4.67164	-2.44624	0.0263601	0.272421	0	0	0	0	0.10447	0.382541	105244370	Gm14261	predicted gene 14261	GO:0008150(biological_process)	GO:0005575(cellular_component)	GO:0003674(molecular_function)	chr2:168608063-168610030	2:168608063-168610030
ENSMUSG00000109967	4.67164	-2.44624	0.0263588	0.272421	0	0	0	0	0.10447	0.382541	NA	NA	NA	NA	NA	NA	NA	NA
ENSMUSG00000111421	4.65641	-2.44757	0.0148297	0.200237	0	0	0	0.0493465	0.10447	0.327892	NA	NA	NA	NA	NA	NA	NA	NA
ENSMUSG00000111133	4.65267	-2.44856	0.0207817	0.242977	0	0	0	0	0.313409	0.163946	NA	NA	NA	NA	NA	NA	NA	NA
ENSMUSG00000109508	4.64309	-2.44966	0.0115851	0.175376	0	0	0	0.148039	0.0522349	0.273243	NA	NA	NA	NA	NA	NA	NA	NA
ENSMUSG00000045812	4.63952	-2.45007	0.00786769	0.140069	0	0	0	0.098693	0.20894	0.163946	258601	Olfr984	olfactory receptor 984	GO:0007186(G protein-coupled receptor signaling pathway),GO:0007608(sensory perception of smell)	GO:0016021(integral component of membrane)	GO:0004984(olfactory receptor activity)	chr9:40011840-40012784	9:40007811-40025502
ENSMUSG00000009628	4.63774	-2.45065	0.00974314	0.156938	0	0	0	0.098693	0.261175	0.109297	104271	Tex15	testis expressed gene 15	GO:0006281(DNA repair),GO:0006306(DNA methylation),GO:0006974(cellular response to DNA damage stimulus),GO:0007129(homologous chromosome pairing at meiosis),GO:0007130(synaptonemal complex assembly),GO:0007140(male meiotic nuclear division),GO:0007283(spermatogenesis),GO:0009566(fertilization),GO:0010529(negative regulation of transposition),GO:0010569(regulation of double-strand break repair via…	GO:0005634(nucleus),GO:0005737(cytoplasm)	GO:0005515(protein binding)	chr8:34060572-34075613	8:34006766-34075610
ENSMUSG00000117713	4.62154	-2.45367	0.0135261	0.191939	0	0	0	0.296079	0.0522349	0.109297	108168397	Gm46637	predicted gene, 46637	NA	NA	NA	chr18:61617846-61622293	18:61617837-61622291
ENSMUSG00000071562	4.51771	0.0105761	2.66916e-06	0.000436385	0.0520484	0.0517156	0.108021	0.394772	0.887993	3.98935	20861	Stfa1	stefin A1	GO:0010951(negative regulation of endopeptidase activity)	GO:0005737(cytoplasm),GO:0005829(cytosol)	GO:0004866(endopeptidase inhibitor activity),GO:0004869(cysteine-type endopeptidase inhibitor activity)	chr16:36097510-36105733	16:36097313-36105735
ENSMUSG00000032454	4.50969	-1.37981	1.05554e-05	0.00131902	0	0	0.0540107	0.296079	0.574584	0.765081	19660	Rbp2	retinol binding protein 2, cellular	GO:0001523(retinoid metabolic process)	GO:0005737(cytoplasm),GO:0005829(cytosol)	GO:0005501(retinoid binding),GO:0008289(lipid binding),GO:0016918(retinal binding),GO:0019841(retinol binding)	chr9:98372590-98391824	9:98368168-98391834
ENSMUSG00000078925	4.50769	-2.51735	0.0459925	0.35262	0	0	0	0.0493465	0	0.382541	402773	D030018L15Rik	nuclear receptor coactivator 2 pseudogene	NA	NA	NA	chr15:95949499-95977434;chr15:95971219-95977434	15:95949484-95977434
ENSMUSG00000116875	4.502	1.69246	0.018271	0.227016	0.780726	0	0	0	0.10447	18.0341	NA	NA	NA	NA	NA	NA	NA	NA
ENSMUSG00000003665	4.49716	-2.51794	0.0281251	0.281853	0	0	0	0.0493465	0.0522349	0.327892	15116	Has1	hyaluronan synthase 1	GO:0010764(negative regulation of fibroblast migration),GO:0030213(hyaluronan biosynthetic process),GO:0030213(hyaluronan biosynthetic process),GO:0036120(cellular response to platelet-derived growth factor stimulus),GO:0045226(extracellular polysaccharide biosynthetic process),GO:0045226(extracellular polysaccharide biosynthetic process),GO:0085029(extracellular matrix assembly),GO:0085029(extra…	GO:0005737(cytoplasm),GO:0005887(integral component of plasma membrane),GO:0016020(membrane),GO:0016021(integral component of membrane)	GO:0016740(transferase activity),GO:0016757(transferase activity, transferring glycosyl groups),GO:0042802(identical protein binding),GO:0050501(hyaluronan synthase activity),GO:0050501(hyaluronan synthase activity)	chr17:18063588-18075450	17:18063585-18075467
ENSMUSG00000116812	4.49403	-2.5187	0.0350468	0.312468	0	0	0	0.098693	0	0.327892	NA	NA	NA	NA	NA	NA	NA	NA
ENSMUSG00000104851	4.49	-2.51894	0.0283451	0.282716	0	0	0	0	0.261175	0.163946	NA	NA	NA	NA	NA	NA	NA	NA
ENSMUSG00000100679	4.48681	-2.51952	0.0332866	0.304717	0	0	0	0	0.313409	0.109297	NA	NA	NA	NA	NA	NA	NA	NA
ENSMUSG00000060240	4.48518	-2.51929	0.0205201	0.241068	0	0	0	0.098693	0.0522349	0.273243	57754	Cend1	cell cycle exit and neuronal differentiation 1	GO:0007628(adult walking behavior),GO:0021549(cerebellum development),GO:0021686(cerebellar granular layer maturation),GO:0021686(cerebellar granular layer maturation),GO:0021702(cerebellar Purkinje cell differentiation),GO:0021702(cerebellar Purkinje cell differentiation),GO:0021933(radial glia guided migration of cerebellar granule cell),GO:0021933(radial glia guided migration of cerebellar gra…	GO:0005739(mitochondrion),GO:0016020(membrane),GO:0016021(integral component of membrane),GO:0031982(vesicle)	GO:0005515(protein binding)	chr7:141006360-141009475	7:141006359-141009404
ENSMUSG00000113355	4.48441	-2.51911	0.0173961	0.219906	0	0	0	0.0493465	0.156705	0.218595	NA	NA	NA	NA	NA	NA	NA	NA
ENSMUSG00000078721	4.48121	-2.5197	0.0167859	0.215525	0	0	0	0.0493465	0.20894	0.163946	433698	Fam205a1	family with sequence similarity 205, member A1	NA	NA	NA	chr4:42848071-42853888	4:42848071-42853888
ENSMUSG00000103035	4.48118	-1.40802	0.000224625	0.0125912	0	0	0.0540107	0.098693	0.470114	1.03832	NA	NA	NA	NA	NA	NA	NA	NA
ENSMUSG00000111253	4.47915	-2.52028	0.0196657	0.23642	0	0	0	0.0493465	0.261175	0.109297	NA	NA	NA	NA	NA	NA	NA	NA
ENSMUSG00000114841	4.47682	-2.52063	0.0166505	0.214629	0	0	0	0.148039	0.0522349	0.218595	NA	NA	NA	NA	NA	NA	NA	NA
ENSMUSG00000092602	4.47198	-2.52181	0.0124302	0.183192	0	0	0	0.148039	0.156705	0.109297	NA	NA	NA	NA	NA	NA	NA	NA
ENSMUSG00000067771	4.45283	-0.796666	5.40547e-08	1.53322e-05	0	0	0.108021	0.641504	1.0447	1.03832	574404	Pwwp4a	PWWP domain containing 4A	GO:0008150(biological_process)	GO:0005575(cellular_component)	GO:0003674(molecular_function)	chrX:72166674-72172866;chrX:72180838-72187030	X:72160653-72172868
ENSMUSG00000022902	4.3448	-1.51157	0.000998493	0.0373844	0.0520484	0	0	0.098693	0.20894	1.14762	20862	Stfa2	stefin A2	GO:0010466(negative regulation of peptidase activity),GO:0010951(negative regulation of endopeptidase activity)	GO:0005622(intracellular anatomical structure),GO:0005737(cytoplasm),GO:0005829(cytosol)	GO:0004866(endopeptidase inhibitor activity),GO:0004869(cysteine-type endopeptidase inhibitor activity),GO:0030414(peptidase inhibitor activity)	chr16:36224308-36228725	16:36224354-36228819
ENSMUSG00000052131	4.34429	5.21568	3.96742e-09	1.6216e-06	1.04097	1.49975	7.88556	18.5543	73.6512	119.79	11997	Akr1b7	aldo-keto reductase family 1, member B7	GO:0044255(cellular lipid metabolic process)	GO:0005737(cytoplasm),GO:0005739(mitochondrion),GO:0005739(mitochondrion),GO:0005829(cytosol)	GO:0004032(alditol:NADP+ 1-oxidoreductase activity),GO:0016491(oxidoreductase activity)	chr6:34389297-34400072	6:34389269-34400077
ENSMUSG00000026301	4.32893	-1.5133	0.000370251	0.0181398	0	0	0.0540107	0.148039	0.313409	0.983676	74918	Iqca	IQ motif containing with AAA domain	GO:0008150(biological_process)	GO:0005737(cytoplasm),GO:0005856(cytoskeleton),GO:0005929(cilium),GO:0031514(motile cilium),GO:0042995(cell projection)	GO:0000166(nucleotide binding),GO:0003674(molecular_function),GO:0005524(ATP binding)	chr1:89969854-90081123;chr1:89969854-90081158	1:89969854-90081123
ENSMUSG00000111580	4.31735	-2.59174	0.0460847	0.35262	0	0	0	0	0.10447	0.273243	NA	NA	NA	NA	NA	NA	NA	NA
ENSMUSG00000014846	4.31369	1.10857	6.70646e-06	0.000901477	0.208194	0.258578	0.108021	0.345425	1.93269	9.56351	67971	Tppp3	tubulin polymerization-promoting protein family member 3	GO:0001578(microtubule bundle formation),GO:0001578(microtubule bundle formation),GO:0007566(embryo implantation),GO:0032273(positive regulation of protein polymerization),GO:0046697(decidualization),GO:0046785(microtubule polymerization)	GO:0005737(cytoplasm),GO:0005856(cytoskeleton),GO:0005874(microtubule),GO:0048471(perinuclear region of cytoplasm),GO:0097427(microtubule bundle)	GO:0015631(tubulin binding),GO:0015631(tubulin binding)	chr8:106194124-106198054	8:106194125-106198158
ENSMUSG00000053469	4.30982	-1.54537	0.0117179	0.17657	0.0520484	0	0	0.0493465	0	1.36622	21819	Tg	thyroglobulin	GO:0006590(thyroid hormone generation),GO:0006590(thyroid hormone generation),GO:0006590(thyroid hormone generation),GO:0009268(response to pH),GO:0015705(iodide transport),GO:0031641(regulation of myelination),GO:0042403(thyroid hormone metabolic process),GO:0042446(hormone biosynthetic process),GO:0045056(transcytosis)	GO:0005576(extracellular region),GO:0005615(extracellular space),GO:0005615(extracellular space),GO:0005615(extracellular space),GO:0005783(endoplasmic reticulum),GO:0005794(Golgi apparatus),GO:0032991(protein-containing complex),GO:0048471(perinuclear region of cytoplasm)	GO:0005102(signaling receptor binding),GO:0005179(hormone activity),GO:0042802(identical protein binding),GO:0042802(identical protein binding),GO:0043168(anion binding),GO:0044877(protein-containing complex binding),GO:0051087(chaperone binding)	chr15:66542619-66722569	15:66542602-66722570
ENSMUSG00000097323	4.30893	-2.59251	0.0385086	0.325787	0	0	0	0.0493465	0.0522349	0.273243	NA	NA	NA	NA	NA	NA	NA	NA
ENSMUSG00000110298	4.30893	-2.59251	0.0384908	0.325781	0	0	0	0.0493465	0.0522349	0.273243	NA	NA	NA	NA	NA	NA	NA	NA
ENSMUSG00000094156	4.30325	-2.59351	0.0453395	0.35107	0	0	0	0	0.261175	0.109297	638251	Sult2a7	sulfotransferase family 2A, dehydroepiandrosterone (DHEA)-preferring, member 7	GO:0051923(sulfation)	GO:0005737(cytoplasm)	GO:0008146(sulfotransferase activity)	chr7:14198976-14226948	7:14198976-14228155
ENSMUSG00000070345	4.30146	-2.5931	0.0296412	0.288029	0	0	0	0.0493465	0.10447	0.218595	327992	Hsf5	heat shock transcription factor family member 5	GO:0006355(regulation of transcription, DNA-templated),GO:0006357(regulation of transcription by RNA polymerase II)	GO:0005634(nucleus)	GO:0000978(RNA polymerase II cis-regulatory region sequence-specific DNA binding),GO:0003677(DNA binding),GO:0003700(DNA-binding transcription factor activity),GO:0043565(sequence-specific DNA binding),GO:1990837(sequence-specific double-stranded DNA binding)	chr11:87507990-87550368	11:87507990-87550368
ENSMUSG00000023935	4.29736	-2.59387	0.0293626	0.287171	0	0	0	0.098693	0.0522349	0.218595	71020	Spats1	spermatogenesis associated, serine-rich 1	GO:0008150(biological_process)	GO:0005575(cellular_component)	GO:0003674(molecular_function)	chr17:45756806-45785864;chr17:45759863-45785864	17:45751504-45786341
ENSMUSG00000068466	4.29502	-2.59428	0.0288977	0.284897	0	0	0	0.0493465	0.20894	0.109297	NA	NA	NA	NA	NA	NA	NA	NA
ENSMUSG00000118060	4.29078	-2.59505	0.022879	0.253738	0	0	0	0.098693	0.156705	0.109297	NA	NA	NA	NA	NA	NA	NA	NA
ENSMUSG00000106592	4.28518	-2.59641	0.0256016	0.269897	0	0	0	0.148039	0.156705	0.0546487	NA	NA	NA	NA	NA	NA	NA	NA
ENSMUSG00000080989	4.28096	-2.59718	0.0275486	0.278324	0	0	0	0.197386	0.10447	0.0546487	NA	NA	NA	NA	NA	NA	NA	NA
ENSMUSG00000093901	4.26509	-2.59853	0.0452618	0.35107	0	0	0	0.246732	0.10447	0	258333	Olfr893	olfactory receptor 893	GO:0007186(G protein-coupled receptor signaling pathway),GO:0007186(G protein-coupled receptor signaling pathway),GO:0007608(sensory perception of smell),GO:0007608(sensory perception of smell)	GO:0016021(integral component of membrane)	GO:0004984(olfactory receptor activity),GO:0004984(olfactory receptor activity),GO:0005549(odorant binding)	chr9:38120348-38121289	9:38119661-38122894
ENSMUSG00000081051	4.26508	-2.59853	0.0452724	0.35107	0	0	0	0.246732	0.10447	0	NA	NA	NA	NA	NA	NA	NA	NA
ENSMUSG00000057933	4.23872	4.22145	4.29691e-10	2.47944e-07	1.24916	0.775735	3.5647	7.59936	66.2339	31.9148	14858	Gsta2	glutathione S-transferase, alpha 2 (Yc2)	GO:0006749(glutathione metabolic process),GO:0006805(xenobiotic metabolic process),GO:0009617(response to bacterium),GO:0035634(response to stilbenoid)	GO:0005829(cytosol)	GO:0004364(glutathione transferase activity),GO:0004364(glutathione transferase activity),GO:0016740(transferase activity),GO:0043295(glutathione binding)	chr9:78238302-78254427	9:78238300-78263070
ENSMUSG00000027938	4.22975	-0.995584	0.000515681	0.0231245	0.0520484	0.0517156	0	0.098693	0.313409	1.9127	78284	Creb3l4	cAMP responsive element binding protein 3-like 4	GO:0006355(regulation of transcription, DNA-templated),GO:0006357(regulation of transcription by RNA polymerase II),GO:0006986(response to unfolded protein),GO:0007275(multicellular organism development),GO:0007283(spermatogenesis),GO:0030154(cell differentiation),GO:0030968(endoplasmic reticulum unfolded protein response),GO:0045944(positive regulation of transcription by RNA polymerase II),GO:0…	GO:0000139(Golgi membrane),GO:0005634(nucleus),GO:0005654(nucleoplasm),GO:0005654(nucleoplasm),GO:0005739(mitochondrion),GO:0005783(endoplasmic reticulum),GO:0005783(endoplasmic reticulum),GO:0005794(Golgi apparatus),GO:0005829(cytosol),GO:0016020(membrane),GO:0016021(integral component of membrane),GO:0031410(cytoplasmic vesicle),GO:0031965(nuclear membrane)	GO:0000977(RNA polymerase II transcription regulatory region sequence-specific DNA binding),GO:0000978(RNA polymerase II cis-regulatory region sequence-specific DNA binding),GO:0000981(DNA-binding transcription factor activity, RNA polymerase II-specific),GO:0001228(DNA-binding transcription activator activity, RNA polymerase II-specific),GO:0001228(DNA-binding transcription activator activity, R…	chr3:90144805-90149857;chr3:90144805-90150450;chr3:90144805-90150819	3:90144807-90150819
ENSMUSG00000107689	4.17064	-0.287891	1.21045e-05	0.00146591	0.0520484	0.103431	0.0540107	0.197386	1.25364	2.67778	NA	NA	NA	NA	NA	NA	NA	NA
ENSMUSG00000036578	4.08682	-2.67168	0.0457219	0.351531	0	0	0	0.0493465	0.10447	0.163946	57780	Fxyd7	FXYD domain-containing ion transport regulator 7	GO:0006811(ion transport),GO:0043269(regulation of ion transport),GO:2000649(regulation of sodium ion transmembrane transporter activity)	GO:0016020(membrane),GO:0016021(integral component of membrane)	GO:0017080(sodium channel regulator activity),GO:0051117(ATPase binding),GO:0099106(ion channel regulator activity)	chr7:30741940-30750879	7:30741938-30750892
ENSMUSG00000055691	4.08413	-2.67228	0.0460523	0.35262	0	0	0	0.0493465	0.156705	0.109297	414089	Gja6	gap junction protein, alpha 6	GO:0007154(cell communication),GO:0007267(cell-cell signaling)	GO:0005886(plasma membrane),GO:0005921(gap junction),GO:0005922(connexin complex),GO:0016020(membrane),GO:0016021(integral component of membrane),GO:0030054(cell junction)	GO:0005243(gap junction channel activity)	chrX:159685112-159690048	X:159685112-159690048
ENSMUSG00000104093	4.08413	-2.67228	0.0460485	0.35262	0	0	0	0.0493465	0.156705	0.109297	102637797	A330015K06Rik	RIKEN cDNA A330015K06 gene	NA	NA	NA	chr3:65040480-65210106	3:65040481-65210106
ENSMUSG00000108413	4.08413	-2.67228	0.0460342	0.35262	0	0	0	0.0493465	0.156705	0.109297	NA	NA	NA	NA	NA	NA	NA	NA
ENSMUSG00000103364	4.08324	-2.67246	0.0455081	0.351228	0	0	0	0.098693	0.0522349	0.163946	NA	NA	NA	NA	NA	NA	NA	NA
ENSMUSG00000097576	4.08323	-2.67246	0.0454849	0.351188	0	0	0	0.098693	0.0522349	0.163946	NA	NA	NA	NA	NA	NA	NA	NA
ENSMUSG00000091734	4.08323	-2.67246	0.0454569	0.35111	0	0	0	0.098693	0.0522349	0.163946	113859	Vmn1r29	vomeronasal 1 receptor 29	GO:0007606(sensory perception of chemical stimulus)	NA	GO:0038023(signaling receptor activity)	chr6:58284282-58285193	6:58278534-58288670
ENSMUSG00000031450	4.08323	-2.67246	0.0454402	0.35111	0	0	0	0.098693	0.0522349	0.163946	24013	Grk1	G protein-coupled receptor kinase 1	GO:0006468(protein phosphorylation),GO:0007165(signal transduction),GO:0007601(visual perception),GO:0008594(photoreceptor cell morphogenesis),GO:0009416(response to light stimulus),GO:0016310(phosphorylation),GO:0022400(regulation of rhodopsin mediated signaling pathway),GO:0042327(positive regulation of phosphorylation),GO:0043066(negative regulation of apoptotic process),GO:0046777(protein aut…	GO:0001750(photoreceptor outer segment),GO:0016020(membrane),GO:0042995(cell projection)	GO:0000166(nucleotide binding),GO:0004672(protein kinase activity),GO:0004674(protein serine/threonine kinase activity),GO:0004703(G protein-coupled receptor kinase activity),GO:0005524(ATP binding),GO:0016301(kinase activity),GO:0016740(transferase activity),GO:0050254(rhodopsin kinase activity)	chr8:13455081-13471949	8:13455081-13471951
ENSMUSG00000083044	4.08033	-2.67306	0.0402601	0.333416	0	0	0	0.098693	0.10447	0.109297	NA	NA	NA	NA	NA	NA	NA	NA
ENSMUSG00000079462	4.07797	-2.67365	0.0438482	0.346459	0	0	0	0.098693	0.156705	0.0546487	115490424	Gm15737	predicted gene 15737	GO:0008150(biological_process)	GO:0005575(cellular_component)	GO:0003674(molecular_function)	chr6:92846338-92861407	6:92846338-92861392
ENSMUSG00000106053	4.07727	-2.67383	0.0436373	0.345617	0	0	0	0.148039	0.0522349	0.109297	624759	Gm20752	predicted gene, 20752	NA	NA	NA	chr3:158782001-159013717	3:158782001-159013718
ENSMUSG00000098120	4.07481	-2.67443	0.0436812	0.345617	0	0	0	0.148039	0.10447	0.0546487	546100	Gm5914	predicted gene 5914	NA	NA	NA	chr8:106350968-106363982;chr8:106350968-106364106	8:106350968-106364117
ENSMUSG00000059706	4.0748	-2.67443	0.0436879	0.345617	0	0	0	0.148039	0.10447	0.0546487	NA	NA	NA	NA	NA	NA	NA	NA
ENSMUSG00000048398	4.0748	-2.67443	0.0437009	0.345617	0	0	0	0.148039	0.10447	0.0546487	272350	Gm5065	predicted gene 5065	GO:0008150(biological_process)	NA	GO:0003674(molecular_function),GO:0030246(carbohydrate binding)	chr7:5353541-5363681	7:5353536-5363681
ENSMUSG00000024225	4.07101	-1.70311	0.0111517	0.170698	0	0.0517156	0	0	0.10447	1.09297	109791	Clps	colipase, pancreatic	GO:0006629(lipid metabolic process),GO:0007586(digestion),GO:0009617(response to bacterium),GO:0016042(lipid catabolic process),GO:0032094(response to food),GO:0043085(positive regulation of catalytic activity)	GO:0005576(extracellular region)	GO:0008047(enzyme activator activity)	chr17:28777184-28779740	17:28777123-28779740
ENSMUSG00000031163	4.03827	0.0996214	4.53587e-08	1.34832e-05	0.0520484	0.0517156	0.216043	0.888237	1.46258	3.16962	69824	Glod5	glyoxalase domain containing 5	GO:0008150(biological_process)	GO:0005575(cellular_component)	GO:0003674(molecular_function)	chrX:7870440-7884731	X:7870439-7884731
ENSMUSG00000048583	4.01095	6.00558	4.72005e-14	6.17352e-11	9.62896	7.96421	4.86096	179.276	30.4007	152.688	16002	Igf2	insulin-like growth factor 2	GO:0000122(negative regulation of transcription by RNA polymerase II),GO:0001503(ossification),GO:0001649(osteoblast differentiation),GO:0001701(in utero embryonic development),GO:0001892(embryonic placenta development),GO:0001934(positive regulation of protein phosphorylation),GO:0005975(carbohydrate metabolic process),GO:0006006(glucose metabolic process),GO:0007613(memory),GO:0008284(positive …	GO:0005576(extracellular region),GO:0005615(extracellular space),GO:0005615(extracellular space),GO:0005615(extracellular space),GO:0062023(collagen-containing extracellular matrix)	GO:0005158(insulin receptor binding),GO:0005159(insulin-like growth factor receptor binding),GO:0005159(insulin-like growth factor receptor binding),GO:0005159(insulin-like growth factor receptor binding),GO:0005178(integrin binding),GO:0005179(hormone activity),GO:0005515(protein binding),GO:0008083(growth factor activity),GO:0008083(growth factor activity),GO:0043539(protein serine/threonine ki…	chr7:142204505-142211233;chr7:142204505-142212541;chr7:142204505-142215008;chr7:142204505-142220553	7:142204503-142220553
ENSMUSG00000020429	4.00201	11.1189	2.94518e-07	6.81059e-05	218.864	155.147	409.833	743.701	1303.63	10511.9	16006	Igfbp1	insulin-like growth factor binding protein 1	GO:0043567(regulation of insulin-like growth factor receptor signaling pathway)	GO:0005576(extracellular region),GO:0005615(extracellular space),GO:0005615(extracellular space),GO:0005615(extracellular space),GO:0005794(Golgi apparatus)	GO:0005520(insulin-like growth factor binding),GO:0019838(growth factor binding),GO:0031994(insulin-like growth factor I binding),GO:0031994(insulin-like growth factor I binding),GO:0031995(insulin-like growth factor II binding),GO:0031995(insulin-like growth factor II binding)	chr11:7147787-7152546	11:7147782-7152546
ENSMUSG00000001773	3.93256	-1.78881	0.0137358	0.1929	0.0520484	0	0	0	0.10447	0.983676	53320	Folh1	folate hydrolase 1	GO:0006508(proteolysis),GO:0006508(proteolysis),GO:0006760(folic acid-containing compound metabolic process),GO:0008152(metabolic process),GO:0043065(positive regulation of apoptotic process)	GO:0005886(plasma membrane),GO:0005887(integral component of plasma membrane),GO:0016020(membrane),GO:0016021(integral component of membrane)	GO:0003824(catalytic activity),GO:0004180(carboxypeptidase activity),GO:0004180(carboxypeptidase activity),GO:0008233(peptidase activity),GO:0008237(metallopeptidase activity),GO:0016787(hydrolase activity),GO:0016805(dipeptidase activity),GO:0046872(metal ion binding)	chr7:86368184-86425072	7:86368185-86425151
ENSMUSG00000114635	3.91693	-1.79152	0.00634498	0.122642	0	0.0517156	0	0	0.365644	0.710432	NA	NA	NA	NA	NA	NA	NA	NA
ENSMUSG00000026348	3.882	6.10655	1.75014e-08	6.24291e-06	6.14171	5.275	14.7989	23.2422	83.837	279.637	266645	Acmsd	amino carboxymuconate semialdehyde decarboxylase	GO:0006569(tryptophan catabolic process),GO:0007568(aging),GO:0019748(secondary metabolic process),GO:0046874(quinolinate metabolic process),GO:1904985(negative regulation of quinolinate biosynthetic process)	GO:0005737(cytoplasm),GO:0005829(cytosol),GO:0005829(cytosol)	GO:0001760(aminocarboxymuconate-semialdehyde decarboxylase activity),GO:0008270(zinc ion binding),GO:0016787(hydrolase activity),GO:0016829(lyase activity),GO:0016831(carboxy-lyase activity),GO:0046872(metal ion binding)	chr1:127657150-127695301	1:127657150-127695715
ENSMUSG00000023433	3.86913	-1.8326	0.0383668	0.325289	0.0520484	0	0	0	0	1.03832	67868	Cela3b	chymotrypsin-like elastase family, member 3B	GO:0006508(proteolysis)	GO:0005615(extracellular space),GO:0062023(collagen-containing extracellular matrix)	GO:0004252(serine-type endopeptidase activity),GO:0008233(peptidase activity),GO:0008236(serine-type peptidase activity),GO:0016787(hydrolase activity)	chr4:137148319-137157831	4:137148310-137157851
ENSMUSG00000100593	3.82701	-1.83709	0.00314918	0.0800307	0	0	0.0540107	0.0493465	0.365644	0.601135	76649	1700119H24Rik	RIKEN cDNA 1700119H24 gene	NA	NA	NA	chr16:34756225-34759699	16:34756224-34759699
ENSMUSG00000054034	3.81776	1.08807	1.54542e-07	3.88713e-05	0.260242	0.206863	0.324064	1.03628	2.45504	7.92405	331532	Tceal5	transcription elongation factor A (SII)-like 5	NA	GO:0005634(nucleus)	GO:0050699(WW domain binding)	chrX:135101697-135104386;chrX:135101697-135104481;chrX:135101697-135104633	X:135101697-135104625
ENSMUSG00000111709	3.8166	-1.84222	0.0235471	0.257365	0	0.0517156	0	0	0.940228	0.0546487	100042295	Gm3776	predicted gene 3776	GO:0008150(biological_process)	GO:0005575(cellular_component)	GO:0003674(molecular_function)	chr9:78164411-78176448	9:78164411-78176448
ENSMUSG00000032098	3.7899	0.871189	1.08998e-05	0.00135344	0.156145	0.206863	0.324064	0.394772	2.14163	7.21362	58866	Treh	trehalase (brush-border membrane glycoprotein)	GO:0005991(trehalose metabolic process),GO:0005993(trehalose catabolic process),GO:0008152(metabolic process),GO:0009887(animal organ morphogenesis)	GO:0005886(plasma membrane),GO:0005903(brush border),GO:0016020(membrane),GO:0031225(anchored component of membrane)	GO:0003824(catalytic activity),GO:0004555(alpha,alpha-trehalase activity),GO:0016787(hydrolase activity),GO:0016798(hydrolase activity, acting on glycosyl bonds)	chr9:44584530-44597602	9:44584530-44597602
ENSMUSG00000004113	3.78304	2.41661	7.81018e-13	6.66208e-10	0.468436	0.568872	1.08021	4.29314	8.8277	16.2306	12287	Cacna1b	calcium channel, voltage-dependent, N type, alpha 1B subunit	GO:0001956(positive regulation of neurotransmitter secretion),GO:0006811(ion transport),GO:0006816(calcium ion transport),GO:0006816(calcium ion transport),GO:0006816(calcium ion transport),GO:0007268(chemical synaptic transmission),GO:0007269(neurotransmitter secretion),GO:0007626(locomotory behavior),GO:0008016(regulation of heart contraction),GO:0008217(regulation of blood pressure),GO:0014070…	GO:0005886(plasma membrane),GO:0005891(voltage-gated calcium channel complex),GO:0016020(membrane),GO:0016021(integral component of membrane),GO:0030425(dendrite),GO:0032991(protein-containing complex),GO:0043005(neuron projection),GO:0043025(neuronal cell body),GO:0043025(neuronal cell body),GO:0043198(dendritic shaft),GO:0043679(axon terminus),GO:0098685(Schaffer collateral - CA1 synapse),GO:00…	GO:0000166(nucleotide binding),GO:0005216(ion channel activity),GO:0005244(voltage-gated ion channel activity),GO:0005245(voltage-gated calcium channel activity),GO:0005245(voltage-gated calcium channel activity),GO:0005245(voltage-gated calcium channel activity),GO:0005262(calcium channel activity),GO:0005509(calcium ion binding),GO:0005515(protein binding),GO:0005524(ATP binding),GO:0008022(pro…	chr2:24493901-24653164	2:24493899-24653164
ENSMUSG00000100106	3.77358	-1.88123	0.01132	0.172304	0	0.0517156	0	0.0493465	0.10447	0.81973	433347	Gm28856	predicted gene 28856	NA	NA	NA	chr1:130694121-130712170	1:130694121-130712170
ENSMUSG00000114425	3.74631	-0.931066	5.12293e-06	0.000712814	0.0520484	0	0.108021	0.444118	0.783524	1.14762	NA	NA	NA	NA	NA	NA	NA	NA
ENSMUSG00000032816	3.69522	2.55164	9.24092e-07	0.000172664	0.676629	1.08603	0.702139	1.03628	9.35005	21.8048	56741	Igdcc4	immunoglobulin superfamily, DCC subclass, member 4	GO:0008150(biological_process)	GO:0005886(plasma membrane),GO:0005887(integral component of plasma membrane),GO:0016020(membrane),GO:0016021(integral component of membrane)	GO:0003674(molecular_function)	chr9:65008768-65045229	9:65008768-65045222
ENSMUSG00000071561	3.69263	-0.0158438	5.92578e-05	0.00492619	0.156145	0.103431	0.108021	0.197386	1.25364	3.55216	100034684	Cstdc5	cystatin domain containing 5	NA	GO:0005829(cytosol)	GO:0004869(cysteine-type endopeptidase inhibitor activity)	chr16:36179744-36187932	16:36179744-36188110
ENSMUSG00000034159	3.66955	-1.93202	0.00371456	0.0880144	0	0.0517156	0	0.148039	0.156705	0.601135	71874	Mab21l4	mab-21-like 4	GO:0008150(biological_process)	GO:0005575(cellular_component)	GO:0003674(molecular_function)	chr1:93079077-93088592;chr1:93079077-93088670	1:93079071-93088670
ENSMUSG00000062296	3.66681	-1.93278	0.00446086	0.100135	0	0.0517156	0	0.0493465	0.470114	0.382541	320429	Trank1	tetratricopeptide repeat and ankyrin repeat containing 1	GO:0008150(biological_process)	GO:0005575(cellular_component)	GO:0003674(molecular_function)	chr9:111140807-111224843	9:111140807-111224843
ENSMUSG00000086765	3.61882	0.238652	0.000211609	0.0121747	0.104097	0.155147	0.216043	0.296079	0.574584	5.19162	100503518	Gm11827	predicted gene 11827	NA	NA	NA	chr4:11123958-11126998	4:11122805-11126998
ENSMUSG00000040808	3.61023	1.35937	1.8281e-08	6.40455e-06	0.416387	0.362009	0.324064	1.13497	7.10395	5.46487	12309	S100g	S100 calcium binding protein G	NA	GO:0005615(extracellular space),GO:0005737(cytoplasm),GO:0016323(basolateral plasma membrane),GO:0016324(apical plasma membrane)	GO:0005499(vitamin D binding),GO:0005509(calcium ion binding),GO:0046872(metal ion binding),GO:0046914(transition metal ion binding),GO:0048306(calcium-dependent protein binding)	chrX:161744988-161747595	X:161744988-161747595
ENSMUSG00000057722	3.58801	8.14731	1.86947e-13	1.93038e-10	36.3818	49.4919	44.6668	290.552	240.124	1039.36	16847	Lepr	leptin receptor	GO:0001525(angiogenesis),GO:0001934(positive regulation of protein phosphorylation),GO:0005977(glycogen metabolic process),GO:0006909(phagocytosis),GO:0007165(signal transduction),GO:0008203(cholesterol metabolic process),GO:0010507(negative regulation of autophagy),GO:0014009(glial cell proliferation),GO:0019221(cytokine-mediated signaling pathway),GO:0019222(regulation of metabolic process),GO:…	GO:0005576(extracellular region),GO:0005615(extracellular space),GO:0005886(plasma membrane),GO:0005886(plasma membrane),GO:0005887(integral component of plasma membrane),GO:0009897(external side of plasma membrane),GO:0016020(membrane),GO:0016021(integral component of membrane),GO:0043235(receptor complex),GO:0043235(receptor complex)	GO:0004888(transmembrane signaling receptor activity),GO:0004896(cytokine receptor activity),GO:0005515(protein binding),GO:0016500(protein-hormone receptor activity),GO:0017046(peptide hormone binding),GO:0017046(peptide hormone binding),GO:0019955(cytokine binding),GO:0038021(leptin receptor activity),GO:0038021(leptin receptor activity),GO:0042802(identical protein binding)	chr4:101574604-101649455;chr4:101575103-101670864;chr4:101575103-101672549	4:101574601-101672549
ENSMUSG00000031298	3.57844	1.04429	7.40031e-07	0.000145187	0.156145	0.362009	0.378075	1.28301	1.82822	7.81476	237175	Adgrg2	adhesion G protein-coupled receptor G2	GO:0007165(signal transduction),GO:0007166(cell surface receptor signaling pathway),GO:0007189(adenylate cyclase-activating G protein-coupled receptor signaling pathway)	GO:0005829(cytosol),GO:0005886(plasma membrane),GO:0005887(integral component of plasma membrane),GO:0016020(membrane),GO:0016021(integral component of membrane),GO:0016324(apical plasma membrane)	GO:0004888(transmembrane signaling receptor activity),GO:0004930(G protein-coupled receptor activity)	chrX:159173686-159281072	X:159173686-159281066
ENSMUSG00000046932	3.55592	-1.98612	0.00196495	0.0587659	0	0	0.0540107	0.246732	0.417879	0.163946	171259	Vmn1r193	vomeronasal 1 receptor 193	GO:0019236(response to pheromone)	GO:0005887(integral component of plasma membrane)	GO:0005550(pheromone binding),GO:0016503(pheromone receptor activity)	chr13:22403031-22403990	13:22397842-22407330
ENSMUSG00000030144	3.55244	-1.10065	0.00527053	0.109598	0.104097	0.0517156	0	0.098693	0.10447	1.85805	17474	Clec4d	C-type lectin domain family 4, member d	GO:0002250(adaptive immune response),GO:0002292(T cell differentiation involved in immune response),GO:0002376(immune system process),GO:0030887(positive regulation of myeloid dendritic cell activation),GO:0038094(Fc-gamma receptor signaling pathway),GO:0042742(defense response to bacterium),GO:0045087(innate immune response)	GO:0005886(plasma membrane),GO:0016020(membrane),GO:0016021(integral component of membrane)	GO:0030246(carbohydrate binding),GO:0034987(immunoglobulin receptor binding),GO:0046872(metal ion binding)	chr6:123239066-123252227	6:123239070-123252224
ENSMUSG00000001095	3.54668	-1.10208	0.00232045	0.0656924	0.0520484	0.103431	0	0.098693	0.261175	1.69411	20500	Slc13a2	solute carrier family 13 (sodium-dependent dicarboxylate transporter), member 2	GO:0006811(ion transport),GO:0006814(sodium ion transport),GO:0055085(transmembrane transport),GO:0071422(succinate transmembrane transport),GO:0071422(succinate transmembrane transport),GO:0098656(anion transmembrane transport)	GO:0016020(membrane),GO:0016021(integral component of membrane)	GO:0005215(transporter activity),GO:0015141(succinate transmembrane transporter activity),GO:0015141(succinate transmembrane transporter activity),GO:0015293(symporter activity)	chr11:78288102-78313060	11:78287913-78313043
ENSMUSG00000114796	3.53821	-1.47841	0.00099006	0.0372821	0.0520484	0	0.0540107	0.197386	0.261175	0.983676	NA	NA	NA	NA	NA	NA	NA	NA
ENSMUSG00000028072	3.52664	-1.10354	0.00093888	0.0358364	0	0.0517156	0.108021	0.098693	0.522349	1.42086	18211	Ntrk1	neurotrophic tyrosine kinase, receptor, type 1	GO:0001934(positive regulation of protein phosphorylation),GO:0006468(protein phosphorylation),GO:0006468(protein phosphorylation),GO:0007169(transmembrane receptor protein tyrosine kinase signaling pathway),GO:0007275(multicellular organism development),GO:0007399(nervous system development),GO:0007411(axon guidance),GO:0007611(learning or memory),GO:0007623(circadian rhythm),GO:0008285(negative…	GO:0005737(cytoplasm),GO:0005768(endosome),GO:0005769(early endosome),GO:0005769(early endosome),GO:0005770(late endosome),GO:0005770(late endosome),GO:0005886(plasma membrane),GO:0005886(plasma membrane),GO:0005887(integral component of plasma membrane),GO:0005887(integral component of plasma membrane),GO:0009986(cell surface),GO:0009986(cell surface),GO:0016020(membrane),GO:0016021(integral com…	GO:0000166(nucleotide binding),GO:0004672(protein kinase activity),GO:0004713(protein tyrosine kinase activity),GO:0004714(transmembrane receptor protein tyrosine kinase activity),GO:0004714(transmembrane receptor protein tyrosine kinase activity),GO:0005004(GPI-linked ephrin receptor activity),GO:0005030(neurotrophin receptor activity),GO:0005166(neurotrophin p75 receptor binding),GO:0005515(pro…	chr3:87685551-87702469	3:87685551-87702469
ENSMUSG00000029321	3.49734	0.273763	1.47557e-05	0.00174393	0.104097	0.206863	0.216043	0.83889	0.731289	4.59049	75750	Slc10a6	solute carrier family 10 (sodium/bile acid cotransporter family), member 6	GO:0006811(ion transport),GO:0006814(sodium ion transport),GO:0015721(bile acid and bile salt transport),GO:0043251(sodium-dependent organic anion transport)	GO:0005886(plasma membrane),GO:0016020(membrane),GO:0016021(integral component of membrane)	GO:0008508(bile acid:sodium symporter activity),GO:0015293(symporter activity),GO:0043250(sodium-dependent organic anion transmembrane transporter activity)	chr5:103753577-103777269	5:103753577-103777269
ENSMUSG00000079597	3.49133	-0.365013	0.00031761	0.0163979	0.104097	0.0517156	0.162032	0.148039	0.783524	2.84173	433016	Cstdc4	cystatin domain containing 4	NA	GO:0001533(cornified envelope),GO:0005615(extracellular space),GO:0005654(nucleoplasm),GO:0005737(cytoplasm),GO:0005829(cytosol),GO:0005829(cytosol)	GO:0002020(protease binding),GO:0004869(cysteine-type endopeptidase inhibitor activity),GO:0004869(cysteine-type endopeptidase inhibitor activity)	chr16:36004582-36008480	16:36004582-36008481
ENSMUSG00000034212	3.49102	-2.03065	0.00844188	0.145922	0	0	0.0540107	0.0493465	0.261175	0.491838	241158	Ankmy1	ankyrin repeat and MYND domain containing 1	GO:0008150(biological_process)	GO:0005575(cellular_component)	GO:0003674(molecular_function),GO:0046872(metal ion binding)	chr1:92797851-92830628	1:92787525-92830628
ENSMUSG00000100254	3.47465	-2.03494	0.00205367	0.0609544	0	0.0517156	0	0.197386	0.261175	0.327892	22064	Trpc2	transient receptor potential cation channel, subfamily C, member 2	GO:0000012(single strand break repair),GO:0002121(inter-male aggressive behavior),GO:0002124(territorial aggressive behavior),GO:0006811(ion transport),GO:0006816(calcium ion transport),GO:0006828(manganese ion transport),GO:0007204(positive regulation of cytosolic calcium ion concentration),GO:0007338(single fertilization),GO:0007340(acrosome reaction),GO:0008050(female courtship behavior),GO:00…	GO:0000139(Golgi membrane),GO:0005634(nucleus),GO:0005635(nuclear envelope),GO:0005789(endoplasmic reticulum membrane),GO:0005886(plasma membrane),GO:0005887(integral component of plasma membrane),GO:0005902(microvillus),GO:0012505(endomembrane system),GO:0016020(membrane),GO:0016021(integral component of membrane),GO:0032590(dendrite membrane),GO:0034703(cation channel complex)	GO:0003684(damaged DNA binding),GO:0005216(ion channel activity),GO:0005262(calcium channel activity),GO:0005515(protein binding),GO:0005516(calmodulin binding),GO:0015279(store-operated calcium channel activity),GO:0015279(store-operated calcium channel activity),GO:0019992(diacylglycerol binding),GO:0070679(inositol 1,4,5 trisphosphate binding),GO:0070679(inositol 1,4,5 trisphosphate binding)	chr7:101732323-101746071	7:101732323-101745603
ENSMUSG00000118324	3.41541	-2.08267	0.0363668	0.317423	0	0.0517156	0	0.098693	0	0.655784	NA	NA	NA	NA	NA	NA	NA	NA
ENSMUSG00000112743	3.40807	-0.421141	2.34196e-06	0.000395614	0.312291	0	0	1.13497	1.46258	0.929027	NA	NA	NA	NA	NA	NA	NA	NA
ENSMUSG00000079722	3.40115	-2.08361	0.012182	0.18106	0	0.0517156	0	0.0493465	0.20894	0.491838	100216474	Ttll2	tubulin tyrosine ligase-like family, member 2	GO:0000226(microtubule cytoskeleton organization),GO:0006464(cellular protein modification process),GO:0018095(protein polyglutamylation)	GO:0005929(cilium)	GO:0000166(nucleotide binding),GO:0005524(ATP binding),GO:0015631(tubulin binding),GO:0016874(ligase activity),GO:0070740(tubulin-glutamic acid ligase activity)	chr17:7618303-7620095	17:7618284-7620095
ENSMUSG00000029752	3.39807	4.20793	4.17079e-07	8.89422e-05	2.02989	3.46495	4.0508	3.75033	34.1094	62.9552	27053	Asns	asparagine synthetase	GO:0006529(asparagine biosynthetic process),GO:0006529(asparagine biosynthetic process),GO:0006541(glutamine metabolic process),GO:0008652(cellular amino acid biosynthetic process),GO:0042149(cellular response to glucose starvation),GO:0043066(negative regulation of apoptotic process),GO:0045931(positive regulation of mitotic cell cycle)	GO:0005829(cytosol),GO:0005829(cytosol)	GO:0000166(nucleotide binding),GO:0004066(asparagine synthase (glutamine-hydrolyzing) activity),GO:0004066(asparagine synthase (glutamine-hydrolyzing) activity),GO:0005524(ATP binding),GO:0016874(ligase activity),GO:0042802(identical protein binding)	chr6:7675165-7693209	6:7675169-7693254
ENSMUSG00000054905	3.3975	-2.08291	0.0189046	0.232242	0	0	0.0540107	0	0.313409	0.437189	20863	Stfa3	stefin A3	GO:0008150(biological_process)	GO:0005829(cytosol)	GO:0004869(cysteine-type endopeptidase inhibitor activity)	chr16:36270899-36275754	16:36270899-36275754
ENSMUSG00000108466	3.38741	-2.08559	0.00632132	0.122547	0	0.0517156	0	0.148039	0.156705	0.437189	NA	NA	NA	NA	NA	NA	NA	NA
ENSMUSG00000043488	3.38245	-1.58887	0.00914042	0.151017	0	0.103431	0	0	0.626819	0.655784	NA	NA	NA	NA	NA	NA	NA	NA
ENSMUSG00000049721	3.36332	2.44855	3.88918e-09	1.6216e-06	0.884823	1.13774	0.81016	2.91144	8.04418	18.4166	53897	Gal3st1	galactose-3-O-sulfotransferase 1	GO:0006629(lipid metabolic process),GO:0006665(sphingolipid metabolic process),GO:0006681(galactosylceramide metabolic process),GO:0006682(galactosylceramide biosynthetic process),GO:0006682(galactosylceramide biosynthetic process),GO:0007283(spermatogenesis),GO:0009247(glycolipid biosynthetic process),GO:0042552(myelination),GO:0042552(myelination),GO:0046486(glycerolipid metabolic process)	GO:0000139(Golgi membrane),GO:0005794(Golgi apparatus),GO:0016020(membrane),GO:0016021(integral component of membrane)	GO:0001733(galactosylceramide sulfotransferase activity),GO:0001733(galactosylceramide sulfotransferase activity),GO:0001733(galactosylceramide sulfotransferase activity),GO:0001733(galactosylceramide sulfotransferase activity),GO:0008146(sulfotransferase activity),GO:0016740(transferase activity),GO:0050694(galactose 3-O-sulfotransferase activity)	chr11:3933636-3949328;chr11:3933651-3949326;chr11:3939933-3949328	11:3933636-3949326
ENSMUSG00000020431	3.35463	2.24517	7.43107e-09	2.85863e-06	0.936872	0.879166	0.648128	4.34249	3.76091	17.3236	432530	Adcy1	adenylate cyclase 1	GO:0006171(cAMP biosynthetic process),GO:0006171(cAMP biosynthetic process),GO:0007189(adenylate cyclase-activating G protein-coupled receptor signaling pathway),GO:0007190(activation of adenylate cyclase activity),GO:0007409(axonogenesis),GO:0007616(long-term memory),GO:0009190(cyclic nucleotide biosynthetic process),GO:0032793(positive regulation of CREB transcription factor activity),GO:003555…	GO:0005634(nucleus),GO:0005737(cytoplasm),GO:0005886(plasma membrane),GO:0005886(plasma membrane),GO:0005887(integral component of plasma membrane),GO:0014069(postsynaptic density),GO:0016020(membrane),GO:0016021(integral component of membrane),GO:0098685(Schaffer collateral - CA1 synapse),GO:0098686(hippocampal mossy fiber to CA3 synapse),GO:0098978(glutamatergic synapse),GO:0099061(integral com…	GO:0000166(nucleotide binding),GO:0004016(adenylate cyclase activity),GO:0004016(adenylate cyclase activity),GO:0004016(adenylate cyclase activity),GO:0005516(calmodulin binding),GO:0005524(ATP binding),GO:0008294(calcium- and calmodulin-responsive adenylate cyclase activity),GO:0016829(lyase activity),GO:0016849(phosphorus-oxygen lyase activity),GO:0046872(metal ion binding)	chr11:7013433-7128505	11:7013489-7128506
ENSMUSG00000006345	3.34074	-1.24293	0.0150705	0.201866	0.0520484	0	0.108021	0	0.156705	1.63946	14598	Ggt1	gamma-glutamyltransferase 1	GO:0002682(regulation of immune system process),GO:0002682(regulation of immune system process),GO:0006508(proteolysis),GO:0006520(cellular amino acid metabolic process),GO:0006536(glutamate metabolic process),GO:0006631(fatty acid metabolic process),GO:0006691(leukotriene metabolic process),GO:0006749(glutathione metabolic process),GO:0006750(glutathione biosynthetic process),GO:0006751(glutathi…	GO:0005615(extracellular space),GO:0005886(plasma membrane),GO:0005886(plasma membrane),GO:0005887(integral component of plasma membrane),GO:0016020(membrane),GO:0016021(integral component of membrane),GO:0031982(vesicle)	GO:0000048(peptidyltransferase activity),GO:0000048(peptidyltransferase activity),GO:0002951(leukotriene-C(4) hydrolase),GO:0008233(peptidase activity),GO:0016740(transferase activity),GO:0016746(transferase activity, transferring acyl groups),GO:0016755(transferase activity, transferring amino-acyl groups),GO:0016787(hydrolase activity),GO:0036374(glutathione hydrolase activity),GO:0036374(gluta…	chr10:75399966-75422027;chr10:75404496-75422025;chr10:75407394-75422027;chr10:75409329-75422025	10:75397438-75422034
ENSMUSG00000059657	3.33117	-0.503642	0.00191065	0.0574925	0	0.258578	0.0540107	0.148039	0.522349	2.67778	268885	Stfa2l1	stefin A2 like 1	NA	GO:0005829(cytosol)	GO:0004869(cysteine-type endopeptidase inhibitor activity)	chr16:35977181-35982318	16:35977181-35982323
ENSMUSG00000031383	3.31528	0.118498	5.00964e-05	0.00435584	0.208194	0.155147	0.162032	0.345425	1.30587	3.77076	75590	Dusp9	dual specificity phosphatase 9	GO:0000188(inactivation of MAPK activity),GO:0000188(inactivation of MAPK activity),GO:0006470(protein dephosphorylation),GO:0035335(peptidyl-tyrosine dephosphorylation),GO:0035970(peptidyl-threonine dephosphorylation),GO:0043065(positive regulation of apoptotic process),GO:0060420(regulation of heart growth),GO:0070373(negative regulation of ERK1 and ERK2 cascade)	GO:0005737(cytoplasm),GO:0005737(cytoplasm),GO:0005829(cytosol)	GO:0004721(phosphoprotein phosphatase activity),GO:0004725(protein tyrosine phosphatase activity),GO:0008330(protein tyrosine/threonine phosphatase activity),GO:0017017(MAP kinase tyrosine/serine/threonine phosphatase activity),GO:0017017(MAP kinase tyrosine/serine/threonine phosphatase activity),GO:0051019(mitogen-activated protein kinase binding)	chrX:72683047-72687120	X:72683025-72687120
ENSMUSG00000015452	3.29335	-2.1385	0.0150521	0.201866	0.0520484	0	0	0.0493465	0.20894	0.437189	11596	Ager	advanced glycosylation end product-specific receptor	GO:0001666(response to hypoxia),GO:0001774(microglial cell activation),GO:0001774(microglial cell activation),GO:0001914(regulation of T cell mediated cytotoxicity),GO:0001933(negative regulation of protein phosphorylation),GO:0001934(positive regulation of protein phosphorylation),GO:0001937(negative regulation of endothelial cell proliferation),GO:0006954(inflammatory response),GO:0007162(negat…	GO:0001650(fibrillar center),GO:0005576(extracellular region),GO:0005576(extracellular region),GO:0005615(extracellular space),GO:0005615(extracellular space),GO:0005634(nucleus),GO:0005737(cytoplasm),GO:0005829(cytosol),GO:0005886(plasma membrane),GO:0005886(plasma membrane),GO:0009897(external side of plasma membrane),GO:0009925(basal plasma membrane),GO:0009986(cell surface),GO:0016020(membran…	GO:0001540(amyloid-beta binding),GO:0005515(protein binding),GO:0008201(heparin binding),GO:0038023(signaling receptor activity),GO:0042802(identical protein binding),GO:0044548(S100 protein binding),GO:0044548(S100 protein binding),GO:0044877(protein-containing complex binding),GO:0070379(high mobility group box 1 binding),GO:1904599(advanced glycation end-product binding)	chr17:34816824-34819911	17:34816836-34819910
ENSMUSG00000049608	3.29116	-0.340291	1.74374e-05	0.00195488	0.208194	0.103431	0.0540107	0.493465	0.992463	2.29524	227326	Gpr55	G protein-coupled receptor 55	GO:0007165(signal transduction),GO:0007186(G protein-coupled receptor signaling pathway),GO:0007202(activation of phospholipase C activity),GO:0007202(activation of phospholipase C activity),GO:0035025(positive regulation of Rho protein signal transduction),GO:0035025(positive regulation of Rho protein signal transduction),GO:0045453(bone resorption),GO:0045671(negative regulation of osteoclast d…	GO:0005886(plasma membrane),GO:0005887(integral component of plasma membrane),GO:0005887(integral component of plasma membrane),GO:0016020(membrane),GO:0016021(integral component of membrane)	GO:0004930(G protein-coupled receptor activity),GO:0004949(cannabinoid receptor activity),GO:0004949(cannabinoid receptor activity)	chr1:85867259-85888777	1:85866039-85888729
ENSMUSG00000024211	3.27176	-2.14241	0.00509032	0.107614	0	0.0517156	0	0.197386	0.20894	0.273243	14823	Grm8	glutamate receptor, metabotropic 8	GO:0007165(signal transduction),GO:0007186(G protein-coupled receptor signaling pathway),GO:0007193(adenylate cyclase-inhibiting G protein-coupled receptor signaling pathway),GO:0007196(adenylate cyclase-inhibiting G protein-coupled glutamate receptor signaling pathway),GO:0007216(G protein-coupled glutamate receptor signaling pathway),GO:0007268(chemical synaptic transmission),GO:0007268(chemica…	GO:0005886(plasma membrane),GO:0005887(integral component of plasma membrane),GO:0005887(integral component of plasma membrane),GO:0005887(integral component of plasma membrane),GO:0016020(membrane),GO:0016021(integral component of membrane),GO:0042734(presynaptic membrane),GO:0043005(neuron projection),GO:0043025(neuronal cell body),GO:0098978(glutamatergic synapse),GO:0098982(GABA-ergic synapse…	GO:0001640(adenylate cyclase inhibiting G protein-coupled glutamate receptor activity),GO:0001642(group III metabotropic glutamate receptor activity),GO:0001642(group III metabotropic glutamate receptor activity),GO:0001642(group III metabotropic glutamate receptor activity),GO:0004930(G protein-coupled receptor activity),GO:0008066(glutamate receptor activity)	chr6:27275120-28126425;chr6:27275120-28134420;chr6:27275120-28135145	6:27275118-28135177
ENSMUSG00000028298	3.26634	-2.14424	0.00531803	0.110174	0	0.0517156	0	0.246732	0.261175	0.163946	12640	Cga	glycoprotein hormones, alpha subunit	GO:0006590(thyroid hormone generation),GO:0006590(thyroid hormone generation),GO:0007186(G protein-coupled receptor signaling pathway),GO:0008406(gonad development),GO:0010469(regulation of signaling receptor activity),GO:0010893(positive regulation of steroid biosynthetic process),GO:0010893(positive regulation of steroid biosynthetic process),GO:0030878(thyroid gland development),GO:0032275(lut…	GO:0005576(extracellular region),GO:0005615(extracellular space),GO:0005615(extracellular space),GO:0016914(follicle-stimulating hormone complex),GO:0016914(follicle-stimulating hormone complex)	GO:0005179(hormone activity),GO:0016913(follicle-stimulating hormone activity),GO:0016913(follicle-stimulating hormone activity)	chr4:34893779-34907374	4:34893779-34907370
ENSMUSG00000034427	3.25189	1.61163	6.74604e-05	0.0054242	0.364339	0.930882	0.378075	0.888237	2.2461	13.0064	217328	Myo15b	myosin XVB	GO:0008150(biological_process)	GO:0005903(brush border)	GO:0003674(molecular_function)	chr11:115748751-115783443	11:115749232-115783429
ENSMUSG00000086645	3.24462	0.822782	0.00512741	0.107934	0.468436	0.155147	0.324064	0.098693	0.313409	8.74378	100047123	Gm15743	predicted gene 15743	NA	NA	NA	chr16:31246694-31248594	16:31246694-31248594
ENSMUSG00000020108	3.24333	5.74013	6.82726e-06	0.000911183	9.36872	12.8255	8.37165	18.653	27.3189	243.678	74747	Ddit4	DNA-damage-inducible transcript 4	GO:0001666(response to hypoxia),GO:0001666(response to hypoxia),GO:0001666(response to hypoxia),GO:0001764(neuron migration),GO:0006915(apoptotic process),GO:0006915(apoptotic process),GO:0007420(brain development),GO:0009968(negative regulation of signal transduction),GO:0010801(negative regulation of peptidyl-threonine phosphorylation),GO:0030182(neuron differentiation),GO:0032006(regulation of…	GO:0005737(cytoplasm),GO:0005739(mitochondrion),GO:0005829(cytosol)	GO:0071889(14-3-3 protein binding),GO:0071889(14-3-3 protein binding)	chr10:59785497-59787592	10:59785491-59787656
ENSMUSG00000112150	3.23973	-1.29003	7.9995e-05	0.00605166	0	0	0.162032	0.592158	0.574584	0.491838	NA	NA	NA	NA	NA	NA	NA	NA
ENSMUSG00000019232	3.23419	7.64786	3.26301e-07	7.35827e-05	35.2368	27.2024	53.0925	67.2099	233.699	786.394	71760	Etnppl	ethanolamine phosphate phospholyase	GO:0008150(biological_process)	GO:0005739(mitochondrion)	GO:0003824(catalytic activity),GO:0008483(transaminase activity),GO:0016829(lyase activity),GO:0030170(pyridoxal phosphate binding),GO:0050459(ethanolamine-phosphate phospho-lyase activity)	chr3:130411097-130429399;chr3:130411224-130429399	3:130411097-130431170
ENSMUSG00000030278	3.21538	1.29974	6.32538e-07	0.000129268	0.832775	0.258578	0.270053	1.67778	3.18633	7.9787	14311	Cidec	cell death-inducing DFFA-like effector c	GO:0006915(apoptotic process),GO:0034389(lipid droplet organization),GO:0042981(regulation of apoptotic process),GO:0097194(execution phase of apoptosis)	GO:0005622(intracellular anatomical structure),GO:0005634(nucleus),GO:0005783(endoplasmic reticulum),GO:0005811(lipid droplet),GO:0005829(cytosol),GO:0005829(cytosol)	NA	chr6:113401595-113411725;chr6:113401595-113412721	6:113401595-113412721
ENSMUSG00000104694	3.18852	-2.1933	0.0400962	0.332761	0	0	0.0540107	0	0.156705	0.491838	NA	NA	NA	NA	NA	NA	NA	NA
ENSMUSG00000055003	3.16618	-1.71094	0.00166415	0.0526595	0	0.0517156	0.0540107	0.148039	0.522349	0.437189	211187	Lrtm2	leucine-rich repeats and transmembrane domains 2	GO:0007411(axon guidance),GO:0050919(negative chemotaxis),GO:0051965(positive regulation of synapse assembly)	GO:0016020(membrane),GO:0016021(integral component of membrane)	GO:0008201(heparin binding),GO:0048495(Roundabout binding)	chr6:119292094-119306165;chr6:119292094-119307727	6:119292094-119307727
ENSMUSG00000074673	3.15704	-1.71361	0.000617933	0.0262407	0	0.0517156	0.0540107	0.345425	0.313409	0.437189	74711	Ttll9	tubulin tyrosine ligase-like family, member 9	GO:0000226(microtubule cytoskeleton organization),GO:0006464(cellular protein modification process),GO:0018095(protein polyglutamylation),GO:0018095(protein polyglutamylation),GO:0030317(flagellated sperm motility)	GO:0005737(cytoplasm),GO:0005856(cytoskeleton),GO:0005874(microtubule),GO:0005929(cilium),GO:0036064(ciliary basal body),GO:0042995(cell projection)	GO:0000166(nucleotide binding),GO:0005524(ATP binding),GO:0015631(tubulin binding),GO:0016874(ligase activity),GO:0070740(tubulin-glutamic acid ligase activity)	chr2:152804405-152845124;chr2:152804405-152850402	2:152804405-152850402
ENSMUSG00000010044	3.14771	-0.4507	0.0017295	0.0540328	0.156145	0	0.216043	0.098693	0.887993	2.45919	114602	Zmynd10	zinc finger, MYND domain containing 10	GO:0003341(cilium movement),GO:0006457(protein folding),GO:0036158(outer dynein arm assembly),GO:0036158(outer dynein arm assembly),GO:0036158(outer dynein arm assembly),GO:0036159(inner dynein arm assembly),GO:0036159(inner dynein arm assembly),GO:0036159(inner dynein arm assembly),GO:0044458(motile cilium assembly),GO:0044458(motile cilium assembly),GO:0044458(motile cilium assembly),GO:0061512…	GO:0005737(cytoplasm),GO:0005737(cytoplasm),GO:0005737(cytoplasm),GO:0005856(cytoskeleton),GO:0005886(plasma membrane),GO:0016020(membrane),GO:0016324(apical plasma membrane),GO:0034451(centriolar satellite),GO:0034451(centriolar satellite)	GO:0005515(protein binding),GO:0044183(protein folding chaperone),GO:0046872(metal ion binding),GO:0060090(molecular adaptor activity)	chr9:107424503-107428520	9:107424497-107428518
ENSMUSG00000058626	3.10643	-1.40523	0.0126778	0.184789	0.0520484	0.0517156	0.0540107	0.098693	0.0522349	1.36622	268958	Capn11	calpain 11	GO:0006508(proteolysis)	GO:0001669(acrosomal vesicle),GO:0005622(intracellular anatomical structure),GO:0005737(cytoplasm),GO:0031410(cytoplasmic vesicle)	GO:0004198(calcium-dependent cysteine-type endopeptidase activity),GO:0005509(calcium ion binding),GO:0008233(peptidase activity),GO:0008234(cysteine-type peptidase activity),GO:0016787(hydrolase activity),GO:0046872(metal ion binding)	chr17:45941130-45970235	17:45941130-45970251
ENSMUSG00000042510	3.0915	2.82053	4.09256e-05	0.00375196	0.884823	0.258578	3.24064	3.20752	10.7604	23.4989	212439	AA986860	expressed sequence AA986860	GO:0008150(biological_process)	GO:0005737(cytoplasm),GO:0005737(cytoplasm),GO:0005829(cytosol),GO:0005886(plasma membrane)	GO:0003674(molecular_function)	chr1:130659713-130672359	1:130659713-130672359
ENSMUSG00000023034	3.07152	2.31726	0.0010959	0.0393782	0.780726	1.03431	1.29626	0.83889	1.14917	24.3186	15370	Nr4a1	nuclear receptor subfamily 4, group A, member 1	GO:0001938(positive regulation of endothelial cell proliferation),GO:0002042(cell migration involved in sprouting angiogenesis),GO:0006355(regulation of transcription, DNA-templated),GO:0006357(regulation of transcription by RNA polymerase II),GO:0006915(apoptotic process),GO:0010035(response to inorganic substance),GO:0035767(endothelial cell chemotaxis),GO:0035914(skeletal muscle cell different…	GO:0005634(nucleus),GO:0005634(nucleus),GO:0005634(nucleus),GO:0005654(nucleoplasm),GO:0005667(transcription regulator complex),GO:0005667(transcription regulator complex),GO:0005737(cytoplasm),GO:0005739(mitochondrion),GO:0005829(cytosol),GO:0031965(nuclear membrane)	GO:0000978(RNA polymerase II cis-regulatory region sequence-specific DNA binding),GO:0000981(DNA-binding transcription factor activity, RNA polymerase II-specific),GO:0001228(DNA-binding transcription activator activity, RNA polymerase II-specific),GO:0001228(DNA-binding transcription activator activity, RNA polymerase II-specific),GO:0003677(DNA binding),GO:0003700(DNA-binding transcription fact…	chr15:101164727-101172675	15:101152150-101172676
ENSMUSG00000021453	3.05341	4.28961	5.80386e-13	5.42219e-10	2.86266	3.36152	6.31925	23.2915	21.3118	59.6217	23882	Gadd45g	growth arrest and DNA-damage-inducible 45 gamma	GO:0000185(activation of MAPKKK activity),GO:0000185(activation of MAPKKK activity),GO:0000186(activation of MAPKK activity),GO:0006469(negative regulation of protein kinase activity),GO:0006915(apoptotic process),GO:0007275(multicellular organism development),GO:0030154(cell differentiation),GO:0032609(interferon-gamma production),GO:0043065(positive regulation of apoptotic process),GO:0045063(T…	GO:0005634(nucleus),GO:0005634(nucleus),GO:0005634(nucleus),GO:0005737(cytoplasm),GO:0005737(cytoplasm)	GO:0005515(protein binding),GO:0042802(identical protein binding)	chr13:52000711-52002510	13:52000714-52002504
ENSMUSG00000106575	3.03765	-1.44247	0.00362396	0.0866	0.104097	0	0.0540107	0.098693	0.365644	0.983676	NA	NA	NA	NA	NA	NA	NA	NA
ENSMUSG00000091144	3.03508	3.02511	0.000155067	0.00975084	1.6135	0.982597	2.64652	1.3817	6.47713	35.2484	628705	Phf11c	PHD finger protein 11C	GO:0008150(biological_process)	GO:0005634(nucleus),GO:0005654(nucleoplasm),GO:0031965(nuclear membrane)	GO:0003674(molecular_function)	chr14:59618282-59630961	14:59618282-59632830
ENSMUSG00000082676	3.03252	0.8542	4.15872e-06	0.00060888	0.520484	0.310294	0.270053	1.3817	1.61928	6.1753	NA	NA	NA	NA	NA	NA	NA	NA
ENSMUSG00000081494	3.03231	-2.25959	0.0156219	0.206388	0	0.0517156	0	0.197386	0.261175	0.109297	NA	NA	NA	NA	NA	NA	NA	NA
ENSMUSG00000097113	3.03137	-1.79422	0.00421278	0.0965281	0	0.0517156	0.0540107	0.148039	0.261175	0.601135	100503460	Gm19705	predicted gene, 19705	NA	NA	NA	chr1:136611134-136618543;chr1:136611367-136618543	1:136598507-136618542
ENSMUSG00000022829	3.02628	-0.926947	0.000543209	0.0241114	0	0.155147	0.108021	0.246732	0.626819	1.42086	207227	Stxbp5l	syntaxin binding protein 5-like	GO:0006887(exocytosis),GO:0015031(protein transport),GO:0017157(regulation of exocytosis),GO:0017157(regulation of exocytosis),GO:0042593(glucose homeostasis),GO:0046676(negative regulation of insulin secretion),GO:0050708(regulation of protein secretion),GO:0050714(positive regulation of protein secretion),GO:2000300(regulation of synaptic vesicle exocytosis),GO:2000300(regulation of synaptic ve…	GO:0005737(cytoplasm),GO:0005886(plasma membrane),GO:0005886(plasma membrane),GO:0016020(membrane),GO:0031201(SNARE complex),GO:0031594(neuromuscular junction),GO:0031594(neuromuscular junction),GO:0031594(neuromuscular junction),GO:0098992(neuronal dense core vesicle),GO:0098992(neuronal dense core vesicle)	GO:0005096(GTPase activator activity),GO:0019905(syntaxin binding),GO:0019905(syntaxin binding),GO:0045159(myosin II binding)	chr16:36927672-37205320	16:36935304-37205324
ENSMUSG00000051747	3.02548	0.398513	5.01769e-05	0.00435584	0.572533	0.155147	0.0540107	1.18432	1.14917	4.20795	22138	Ttn	titin	GO:0001701(in utero embryonic development),GO:0001756(somitogenesis),GO:0003007(heart morphogenesis),GO:0003300(cardiac muscle hypertrophy),GO:0006468(protein phosphorylation),GO:0006936(muscle contraction),GO:0007507(heart development),GO:0007512(adult heart development),GO:0010628(positive regulation of gene expression),GO:0010737(protein kinase A signaling),GO:0016310(phosphorylation),GO:00215…	GO:0000794(condensed nuclear chromosome),GO:0005634(nucleus),GO:0005737(cytoplasm),GO:0005859(muscle myosin complex),GO:0005865(striated muscle thin filament),GO:0030016(myofibril),GO:0030017(sarcomere),GO:0030018(Z disc),GO:0030018(Z disc),GO:0031430(M band),GO:0031430(M band),GO:0031672(A band),GO:0031674(I band),GO:0031674(I band)	GO:0000166(nucleotide binding),GO:0002020(protease binding),GO:0004672(protein kinase activity),GO:0004674(protein serine/threonine kinase activity),GO:0004713(protein tyrosine kinase activity),GO:0005200(structural constituent of cytoskeleton),GO:0005509(calcium ion binding),GO:0005515(protein binding),GO:0005516(calmodulin binding),GO:0005524(ATP binding),GO:0008307(structural constituent of mu…	chr2:76534326-76812890;chr2:76534328-76812891	2:76534324-76812891
ENSMUSG00000046388	3.01511	-1.79717	0.00183187	0.0563315	0	0	0.108021	0.246732	0.365644	0.382541	NA	NA	NA	NA	NA	NA	NA	NA
ENSMUSG00000034472	3.01422	0.487208	6.82593e-08	1.8097e-05	0.312291	0.155147	0.378075	1.33236	2.29834	3.33357	75141	Rasd2	RASD family, member 2	GO:0001963(synaptic transmission, dopaminergic),GO:0007165(signal transduction),GO:0007610(behavior),GO:0007626(locomotory behavior),GO:0007626(locomotory behavior),GO:0031397(negative regulation of protein ubiquitination),GO:0033235(positive regulation of protein sumoylation),GO:0043949(regulation of cAMP-mediated signaling),GO:0051897(positive regulation of protein kinase B signaling)	GO:0005886(plasma membrane),GO:0016020(membrane)	GO:0000166(nucleotide binding),GO:0003924(GTPase activity),GO:0005525(GTP binding),GO:0031624(ubiquitin conjugating enzyme binding),GO:0031681(G-protein beta-subunit binding),GO:0043548(phosphatidylinositol 3-kinase binding)	chr8:75940572-75950741	8:75940572-75950741
ENSMUSG00000054932	2.96804	3.13622	4.18326e-08	1.28236e-05	2.39423	1.34461	2.16043	8.29021	6.37266	31.6416	11576	Afp	alpha fetoprotein	GO:0001542(ovulation from ovarian follicle),GO:0006810(transport),GO:0019953(sexual reproduction),GO:0042448(progesterone metabolic process),GO:0060395(SMAD protein signal transduction)	GO:0005576(extracellular region),GO:0005615(extracellular space),GO:0005615(extracellular space),GO:0005737(cytoplasm),GO:0005737(cytoplasm),GO:0005737(cytoplasm)	GO:0004566(beta-glucuronidase activity),GO:0005504(fatty acid binding),GO:0008270(zinc ion binding),GO:0046872(metal ion binding)	chr5:90638573-90656766	5:90638596-90656766
ENSMUSG00000106507	2.96681	-0.962528	0.000223449	0.0125769	0.260242	0	0	0.592158	1.0447	0.546487	NA	NA	NA	NA	NA	NA	NA	NA
ENSMUSG00000032271	2.95573	6.34201	2.29383e-06	0.000391328	18.0608	13.1358	24.3048	27.5353	84.1504	319.039	18113	Nnmt	nicotinamide N-methyltransferase	GO:0032259(methylation)	GO:0005737(cytoplasm),GO:0005829(cytosol),GO:0005829(cytosol)	GO:0008112(nicotinamide N-methyltransferase activity),GO:0008112(nicotinamide N-methyltransferase activity),GO:0008168(methyltransferase activity),GO:0008170(N-methyltransferase activity),GO:0016740(transferase activity)	chr9:48503177-48516423	9:48503177-48516453
ENSMUSG00000050505	2.94402	0.501947	0.000346927	0.0174076	0.104097	0.362009	0.432085	0.690851	0.835758	5.51951	219257	Pcdh20	protocadherin 20	GO:0007155(cell adhesion),GO:0007156(homophilic cell adhesion via plasma membrane adhesion molecules)	GO:0005886(plasma membrane),GO:0005887(integral component of plasma membrane),GO:0016020(membrane),GO:0016021(integral component of membrane)	GO:0005509(calcium ion binding)	chr14:88702183-88708832	14:88702179-88708832
ENSMUSG00000031633	2.94397	6.64257	1.57e-08	5.70403e-06	22.9013	21.9274	24.0347	46.8298	133.878	349.369	11739	Slc25a4	solute carrier family 25 (mitochondrial carrier, adenine nucleotide translocator), member 4	GO:0008637(apoptotic mitochondrial changes),GO:0010667(negative regulation of cardiac muscle cell apoptotic process),GO:0015866(ADP transport),GO:0055085(transmembrane transport),GO:0060546(negative regulation of necroptotic process),GO:0061051(positive regulation of cell growth involved in cardiac muscle cell development),GO:1902109(negative regulation of mitochondrial membrane permeability invo…	GO:0005739(mitochondrion),GO:0005739(mitochondrion),GO:0005741(mitochondrial outer membrane),GO:0005743(mitochondrial inner membrane),GO:0005743(mitochondrial inner membrane),GO:0005743(mitochondrial inner membrane),GO:0016020(membrane),GO:0016021(integral component of membrane),GO:0043209(myelin sheath),GO:0045121(membrane raft)	GO:0005515(protein binding),GO:0019899(enzyme binding),GO:0022857(transmembrane transporter activity)	chr8:46660205-46664099	8:46659834-46664321
ENSMUSG00000025190	2.93836	9.5156	1.78274e-09	8.74391e-07	194.921	114.24	197.571	540.147	810.111	2534.17	14718	Got1	glutamic-oxaloacetic transaminase 1, soluble	GO:0006107(oxaloacetate metabolic process),GO:0006107(oxaloacetate metabolic process),GO:0006114(glycerol biosynthetic process),GO:0006114(glycerol biosynthetic process),GO:0006520(cellular amino acid metabolic process),GO:0006531(aspartate metabolic process),GO:0006532(aspartate biosynthetic process),GO:0006532(aspartate biosynthetic process),GO:0006533(aspartate catabolic process),GO:0007219(No…	GO:0005654(nucleoplasm),GO:0005737(cytoplasm),GO:0005764(lysosome),GO:0005829(cytosol),GO:0005829(cytosol),GO:0005829(cytosol),GO:0043679(axon terminus)	GO:0003824(catalytic activity),GO:0004069(L-aspartate:2-oxoglutarate aminotransferase activity),GO:0004069(L-aspartate:2-oxoglutarate aminotransferase activity),GO:0004069(L-aspartate:2-oxoglutarate aminotransferase activity),GO:0004609(phosphatidylserine decarboxylase activity),GO:0008483(transaminase activity),GO:0016740(transferase activity),GO:0030170(pyridoxal phosphate binding),GO:0031406(c…	chr19:43488191-43513044	19:43488191-43513044
ENSMUSG00000027456	2.92827	-2.31593	0.045445	0.35111	0	0.0517156	0	0.0493465	0.10447	0.382541	228765	Sdcbp2	syndecan binding protein (syntenin) 2	GO:0008283(cell population proliferation)	GO:0005634(nucleus),GO:0005654(nucleoplasm),GO:0005730(nucleolus),GO:0005737(cytoplasm),GO:0005737(cytoplasm),GO:0005794(Golgi apparatus),GO:0005829(cytosol),GO:0005886(plasma membrane),GO:0005886(plasma membrane),GO:0016020(membrane),GO:0016607(nuclear speck)	GO:0005546(phosphatidylinositol-4,5-bisphosphate binding),GO:0008022(protein C-terminus binding),GO:0008289(lipid binding),GO:0042802(identical protein binding),GO:0042803(protein homodimerization activity),GO:0046982(protein heterodimerization activity)	chr2:151414543-151431925	2:151414542-151431925
ENSMUSG00000097373	2.92207	-2.3165	0.0369131	0.319452	0	0.0517156	0	0.0493465	0.156705	0.327892	NA	NA	NA	NA	NA	NA	NA	NA
ENSMUSG00000001672	2.92157	0.699876	0.000685051	0.0285958	0.208194	0.310294	0.540107	0.690851	0.626819	6.83108	73608	Marveld3	MARVEL (membrane-associating) domain containing 3	GO:0006970(response to osmotic stress),GO:0010633(negative regulation of epithelial cell migration),GO:0010633(negative regulation of epithelial cell migration),GO:0010633(negative regulation of epithelial cell migration),GO:0045216(cell-cell junction organization),GO:0045216(cell-cell junction organization),GO:0046329(negative regulation of JNK cascade),GO:0050680(negative regulation of epitheli…	GO:0005737(cytoplasm),GO:0005923(bicellular tight junction),GO:0005923(bicellular tight junction),GO:0005923(bicellular tight junction),GO:0016020(membrane),GO:0016021(integral component of membrane),GO:0030054(cell junction),GO:0031410(cytoplasmic vesicle)	GO:0031435(mitogen-activated protein kinase kinase kinase binding)	chr8:110674541-110688837;chr8:110679541-110688837	8:110674546-110688835
ENSMUSG00000032808	2.90793	1.2305	0.00287173	0.0754586	0.624581	0.413725	0.540107	0.098693	1.77599	10.11	13097	Cyp2c38	cytochrome P450, family 2, subfamily c, polypeptide 38	GO:0006082(organic acid metabolic process),GO:0006805(xenobiotic metabolic process),GO:0019369(arachidonic acid metabolic process),GO:0019373(epoxygenase P450 pathway),GO:0042738(exogenous drug catabolic process)	GO:0005737(cytoplasm),GO:0005783(endoplasmic reticulum),GO:0016020(membrane),GO:0043231(intracellular membrane-bounded organelle),GO:0043231(intracellular membrane-bounded organelle)	GO:0004497(monooxygenase activity),GO:0005506(iron ion binding),GO:0008392(arachidonic acid epoxygenase activity),GO:0008392(arachidonic acid epoxygenase activity),GO:0008395(steroid hydroxylase activity),GO:0008401(retinoic acid 4-hydroxylase activity),GO:0008404(arachidonic acid 14,15-epoxygenase activity),GO:0008405(arachidonic acid 11,12-epoxygenase activity),GO:0016491(oxidoreductase activit…	chr19:39378000-39451519	19:39378000-39451519
ENSMUSG00000107456	2.89901	-2.32092	0.0226795	0.252301	0.0520484	0	0	0.197386	0.20894	0.109297	100093700	Gm10400	predicted gene 10400	NA	NA	NA	chr6:141286279-141290113	6:141286279-141290113
ENSMUSG00000097532	2.89901	-2.32092	0.0226851	0.252301	0.0520484	0	0	0.197386	0.20894	0.109297	NA	NA	NA	NA	NA	NA	NA	NA
ENSMUSG00000018566	2.89633	0.212453	0.00081008	0.0325676	0.104097	0.206863	0.432085	0.542811	0.574584	4.53584	20528	Slc2a4	solute carrier family 2 (facilitated glucose transporter), member 4	GO:0007611(learning or memory),GO:0007614(short-term memory),GO:0007616(long-term memory),GO:0008643(carbohydrate transport),GO:0010021(amylopectin biosynthetic process),GO:0031550(positive regulation of brain-derived neurotrophic factor receptor signaling pathway),GO:0032869(cellular response to insulin stimulus),GO:0032869(cellular response to insulin stimulus),GO:0032869(cellular response to i…	GO:0005737(cytoplasm),GO:0005768(endosome),GO:0005768(endosome),GO:0005771(multivesicular body),GO:0005802(trans-Golgi network),GO:0005829(cytosol),GO:0005829(cytosol),GO:0005886(plasma membrane),GO:0005886(plasma membrane),GO:0005886(plasma membrane),GO:0005887(integral component of plasma membrane),GO:0005905(clathrin-coated pit),GO:0009897(external side of plasma membrane),GO:0009986(cell surf…	GO:0005215(transporter activity),GO:0005355(glucose transmembrane transporter activity),GO:0005355(glucose transmembrane transporter activity),GO:0005355(glucose transmembrane transporter activity),GO:0005360(insulin-responsive glucose:proton symporter activity),GO:0005515(protein binding),GO:0022857(transmembrane transporter activity),GO:0055056(D-glucose transmembrane transporter activity)	chr11:69833112-69839016;chr11:69833112-69839023	11:69833365-69839014
ENSMUSG00000073067	2.88891	-2.32176	0.0299487	0.29001	0	0	0.0540107	0.246732	0.20894	0.0546487	100042056	9130019P16Rik	RIKEN cDNA 9130019P16 gene	GO:0008150(biological_process)	GO:0005575(cellular_component)	GO:0003674(molecular_function)	chr6:54246666-54407206	6:54246666-54407206
ENSMUSG00000117401	2.87897	-1.88524	0.0101215	0.160658	0	0.103431	0	0.098693	0.313409	0.491838	73915	4833419F23Rik	RIKEN cDNA 4833419F23 gene	GO:0008150(biological_process)	GO:0005575(cellular_component)	GO:0003674(molecular_function)	chr18:4353547-4368945	18:4353558-4368920
ENSMUSG00000111767	2.87804	-1.55156	0.0239873	0.258433	0	0.155147	0	0	0.626819	0.655784	78194	4930546K05Rik	RIKEN cDNA 4930546K05 gene	NA	NA	NA	chr9:42093534-42120527	9:42087888-42120527
ENSMUSG00000027547	2.87349	-1.55069	0.00738253	0.135616	0.104097	0.0517156	0	0.098693	0.313409	0.874378	99377	Sall4	spalt like transcription factor 4	GO:0000122(negative regulation of transcription by RNA polymerase II),GO:0001701(in utero embryonic development),GO:0001833(inner cell mass cell proliferation),GO:0001843(neural tube closure),GO:0001843(neural tube closure),GO:0003281(ventricular septum development),GO:0003281(ventricular septum development),GO:0006357(regulation of transcription by RNA polymerase II),GO:0007507(heart development…	GO:0000792(heterochromatin),GO:0005634(nucleus),GO:0005634(nucleus),GO:0005654(nucleoplasm),GO:0005667(transcription regulator complex),GO:0005737(cytoplasm),GO:0032991(protein-containing complex),GO:0043231(intracellular membrane-bounded organelle)	GO:0000978(RNA polymerase II cis-regulatory region sequence-specific DNA binding),GO:0000981(DNA-binding transcription factor activity, RNA polymerase II-specific),GO:0003676(nucleic acid binding),GO:0003677(DNA binding),GO:0005515(protein binding),GO:0008134(transcription factor binding),GO:0046872(metal ion binding)	chr2:168590252-168609121	2:168590252-168609863
ENSMUSG00000108847	2.87282	-1.5485	0.0178282	0.223068	0	0.0517156	0.108021	0.148039	0.0522349	1.09297	NA	NA	NA	NA	NA	NA	NA	NA
ENSMUSG00000105622	2.86268	-0.369212	0.000446368	0.0209504	0.208194	0.0517156	0.216043	0.345425	0.783524	2.45919	NA	NA	NA	NA	NA	NA	NA	NA
ENSMUSG00000039013	2.83227	-1.5613	0.00143317	0.0473728	0.156145	0	0	0.493465	0.470114	0.273243	233186	Siglecf	sialic acid binding Ig-like lectin F	GO:0007155(cell adhesion),GO:0030100(regulation of endocytosis)	GO:0005764(lysosome),GO:0005886(plasma membrane),GO:0016020(membrane),GO:0016021(integral component of membrane)	GO:0030246(carbohydrate binding),GO:0033691(sialic acid binding),GO:0033691(sialic acid binding),GO:0048029(monosaccharide binding)	chr7:43000765-43008894	7:43000765-43008955
ENSMUSG00000024029	2.82966	4.6061	2.19284e-05	0.00236381	5.0487	4.18897	8.69572	6.21766	95.8511	25.5209	21786	Tff3	trefoil factor 3, intestinal	GO:0010906(regulation of glucose metabolic process),GO:0030277(maintenance of gastrointestinal epithelium)	GO:0005576(extracellular region),GO:0005615(extracellular space),GO:0005737(cytoplasm),GO:0030141(secretory granule)	NA	chr17:31344280-31348585	17:31344280-31348620
ENSMUSG00000074218	2.82705	1.21697	0.000136005	0.00889431	0.624581	0.206863	0.81016	0.83889	2.45504	8.47054	12865	Cox7a1	cytochrome c oxidase subunit 7A1	GO:0002082(regulation of oxidative phosphorylation),GO:0097250(mitochondrial respirasome assembly)	GO:0005739(mitochondrion),GO:0005743(mitochondrial inner membrane),GO:0005746(mitochondrial respirasome),GO:0016020(membrane),GO:0016021(integral component of membrane)	GO:0004129(cytochrome-c oxidase activity),GO:0009055(electron transfer activity),GO:0016491(oxidoreductase activity)	chr7:29883596-29885455	7:29883569-29885503
ENSMUSG00000028036	2.81035	-0.39995	3.89219e-06	0.000574141	0.104097	0.155147	0.216043	0.83889	1.56705	1.03832	19220	Ptgfr	prostaglandin F receptor	GO:0006954(inflammatory response),GO:0007165(signal transduction),GO:0007186(G protein-coupled receptor signaling pathway),GO:0007189(adenylate cyclase-activating G protein-coupled receptor signaling pathway),GO:0007204(positive regulation of cytosolic calcium ion concentration),GO:0008284(positive regulation of cell population proliferation),GO:0010628(positive regulation of gene expression),GO:…	GO:0005737(cytoplasm),GO:0005886(plasma membrane),GO:0005886(plasma membrane),GO:0016020(membrane),GO:0016021(integral component of membrane)	GO:0004930(G protein-coupled receptor activity),GO:0004955(prostaglandin receptor activity),GO:0004958(prostaglandin F receptor activity),GO:0004958(prostaglandin F receptor activity)	chr3:151504247-151543165	3:151502139-151543267
ENSMUSG00000103694	2.80457	-1.58978	0.00523792	0.10909	0.104097	0.0517156	0	0.148039	0.313409	0.765081	NA	NA	NA	NA	NA	NA	NA	NA
ENSMUSG00000087648	2.79703	-1.93267	0.0292174	0.286751	0.0520484	0.0517156	0	0	0.522349	0.327892	77017	E130018N17Rik	RIKEN cDNA E130018N17 gene	GO:0008150(biological_process)	GO:0005575(cellular_component)	GO:0003674(molecular_function)	chr2:167994523-167996433	2:167994523-167996433
ENSMUSG00000105852	2.79031	-1.93063	0.0359888	0.316763	0	0	0.108021	0	0.417879	0.437189	NA	NA	NA	NA	NA	NA	NA	NA
ENSMUSG00000096932	2.78628	-1.93352	0.00941333	0.153389	0.0520484	0.0517156	0	0.098693	0.365644	0.382541	75958	5033403F01Rik	RIKEN cDNA 5033403F01 gene	GO:0008150(biological_process)	GO:0005575(cellular_component)	GO:0003674(molecular_function)	chr13:39144595-39150273	13:39144595-39150581
ENSMUSG00000113331	2.77725	-1.93471	0.0155665	0.205933	0.0520484	0	0.0540107	0.296079	0.0522349	0.491838	67280	3110009F21Rik	RIKEN cDNA 3110009F21 gene	GO:0008150(biological_process)	GO:0005575(cellular_component)	GO:0003674(molecular_function)	chr12:110118088-110124507	12:110118088-110124511
ENSMUSG00000026415	2.76932	-1.34381	0.00833816	0.14453	0.208194	0	0	0.197386	0.261175	1.09297	64435	Fcamr	Fc receptor, IgA, IgM, high affinity	GO:0002250(adaptive immune response),GO:0002376(immune system process),GO:0006955(immune response)	GO:0005886(plasma membrane),GO:0016020(membrane),GO:0016021(integral component of membrane)	GO:0001791(IgM binding),GO:0004888(transmembrane signaling receptor activity),GO:0004888(transmembrane signaling receptor activity),GO:0019862(IgA binding)	chr1:130728639-130742477	1:130728639-130742477
ENSMUSG00000095079	2.75962	-2.38326	0.0374262	0.32146	0	0.0517156	0	0.148039	0.10447	0.218595	NA	NA	NA	NA	NA	NA	NA	NA
ENSMUSG00000096937	2.75746	-2.38253	0.0374558	0.32146	0	0	0.0540107	0.098693	0.20894	0.163946	100038752	Gm10825	predicted gene 10825	NA	NA	NA	chr10:22278712-22283369	10:22278782-22283369
ENSMUSG00000002384	2.75483	-2.38458	0.0364348	0.317423	0	0.0517156	0	0.197386	0.10447	0.163946	12164	Bmp8b	bone morphogenetic protein 8b	GO:0001503(ossification),GO:0002024(diet induced thermogenesis),GO:0007179(transforming growth factor beta receptor signaling pathway),GO:0007275(multicellular organism development),GO:0007281(germ cell development),GO:0007283(spermatogenesis),GO:0010862(positive regulation of pathway-restricted SMAD protein phosphorylation),GO:0010862(positive regulation of pathway-restricted SMAD protein phosph…	GO:0005576(extracellular region),GO:0005615(extracellular space)	GO:0005125(cytokine activity),GO:0005125(cytokine activity),GO:0008083(growth factor activity),GO:0070700(BMP receptor binding)	chr4:122998954-123019887	4:122998958-123025892
ENSMUSG00000074564	2.75428	-1.11424	0.000260785	0.0142517	0.104097	0.155147	0	0.542811	0.470114	0.874378	NA	NA	NA	NA	NA	NA	NA	NA
ENSMUSG00000055407	2.75284	-2.38516	0.0362044	0.317423	0	0.0517156	0	0.197386	0.156705	0.109297	17760	Map6	microtubule-associated protein 6	GO:0000226(microtubule cytoskeleton organization),GO:0019896(axonal transport of mitochondrion),GO:0030705(cytoskeleton-dependent intracellular transport),GO:0032418(lysosome localization),GO:0048813(dendrite morphogenesis),GO:0048813(dendrite morphogenesis),GO:0050772(positive regulation of axonogenesis),GO:0050772(positive regulation of axonogenesis),GO:0070507(regulation of microtubule cytoske…	GO:0005737(cytoplasm),GO:0005794(Golgi apparatus),GO:0005798(Golgi-associated vesicle),GO:0005801(cis-Golgi network),GO:0005856(cytoskeleton),GO:0005874(microtubule),GO:0005874(microtubule),GO:0016020(membrane),GO:0030424(axon),GO:0030424(axon),GO:0030425(dendrite),GO:0030425(dendrite),GO:0031410(cytoplasmic vesicle),GO:0042995(cell projection),GO:0043005(neuron projection),GO:0048471(perinuclear…	GO:0005516(calmodulin binding),GO:0008017(microtubule binding),GO:0008017(microtubule binding),GO:0008017(microtubule binding)	chr7:98916654-98969559;chr7:98916654-98986344;chr7:98917553-98986344	7:98916654-98986344
ENSMUSG00000112527	2.74703	1.66517	0.000136695	0.00890968	0.624581	0.517156	1.24225	1.92451	1.67152	12.5145	NA	NA	NA	NA	NA	NA	NA	NA
ENSMUSG00000087121	2.74576	-2.38535	0.0417789	0.338165	0	0	0.0540107	0.246732	0.10447	0.109297	NA	NA	NA	NA	NA	NA	NA	NA
ENSMUSG00000021983	2.73943	1.34684	2.23139e-07	5.40464e-05	0.728678	0.465441	0.702139	1.82582	4.07432	6.88573	50769	Atp8a2	ATPase, aminophospholipid transporter-like, class I, type 8A, member 2	GO:0003011(involuntary skeletal muscle contraction),GO:0006869(lipid transport),GO:0007409(axonogenesis),GO:0007568(aging),GO:0010842(retina layer formation),GO:0010976(positive regulation of neuron projection development),GO:0010996(response to auditory stimulus),GO:0015914(phospholipid transport),GO:0031175(neuron projection development),GO:0040018(positive regulation of multicellular organism …	GO:0005768(endosome),GO:0005794(Golgi apparatus),GO:0005886(plasma membrane),GO:0016020(membrane),GO:0016021(integral component of membrane),GO:0042995(cell projection)	GO:0000166(nucleotide binding),GO:0000287(magnesium ion binding),GO:0005524(ATP binding),GO:0015247(aminophospholipid flippase activity),GO:0046872(metal ion binding),GO:0140326(ATPase-coupled intramembrane lipid transporter activity)	chr14:59884980-60324363	14:59875989-60434628
ENSMUSG00000095891	2.73498	-0.932871	0.000242441	0.0134363	0.208194	0.103431	0	0.444118	0.731289	1.03832	NA	NA	NA	NA	NA	NA	NA	NA
ENSMUSG00000046167	2.72217	0.321349	7.46926e-05	0.00576927	0.156145	0.413725	0.324064	0.98693	0.992463	4.044	235379	Gldn	gliomedin	GO:0007275(multicellular organism development),GO:0007399(nervous system development),GO:0030154(cell differentiation),GO:0032528(microvillus organization),GO:0034113(heterotypic cell-cell adhesion),GO:0045162(clustering of voltage-gated sodium channels)	GO:0005576(extracellular region),GO:0005581(collagen trimer),GO:0005615(extracellular space),GO:0005886(plasma membrane),GO:0009986(cell surface),GO:0016020(membrane),GO:0016021(integral component of membrane),GO:0042995(cell projection)	GO:0005515(protein binding),GO:0086080(protein binding involved in heterotypic cell-cell adhesion)	chr9:54193770-54249061	9:54193770-54249070
ENSMUSG00000071350	2.69425	6.03443	9.32817e-05	0.00672828	18.5292	14.739	19.2818	14.8533	53.1751	272.205	239122	Setdb2	SET domain, bifurcated 2	GO:0000278(mitotic cell cycle),GO:0006325(chromatin organization),GO:0007049(cell cycle),GO:0007059(chromosome segregation),GO:0007275(multicellular organism development),GO:0010629(negative regulation of gene expression),GO:0032259(methylation),GO:0034968(histone lysine methylation),GO:0051301(cell division),GO:0051567(histone H3-K9 methylation),GO:0051567(histone H3-K9 methylation),GO:0070828(h…	GO:0005634(nucleus),GO:0005634(nucleus),GO:0005654(nucleoplasm),GO:0005694(chromosome),GO:0005829(cytosol)	GO:0003677(DNA binding),GO:0008168(methyltransferase activity),GO:0008270(zinc ion binding),GO:0016740(transferase activity),GO:0018024(histone-lysine N-methyltransferase activity),GO:0046872(metal ion binding),GO:0046974(histone methyltransferase activity (H3-K9 specific)),GO:0046974(histone methyltransferase activity (H3-K9 specific))	chr14:59639458-59678329	14:59639458-59678333
ENSMUSG00000020684	2.69402	-1.38003	0.00540946	0.111596	0.0520484	0.0517156	0.108021	0.098693	0.940228	0.437189	276952	Rasl10b	RAS-like, family 10, member B	GO:0003050(regulation of systemic arterial blood pressure by atrial natriuretic peptide),GO:0090277(positive regulation of peptide hormone secretion)	GO:0005575(cellular_component),GO:0005886(plasma membrane),GO:0016020(membrane)	GO:0000166(nucleotide binding),GO:0003924(GTPase activity),GO:0005515(protein binding),GO:0005525(GTP binding),GO:0016787(hydrolase activity)	chr11:83299963-83311865;chr11:83300514-83311865;chr11:83300898-83311865	11:83299963-83311865
ENSMUSG00000050671	2.69398	-1.38111	0.00111982	0.0397709	0	0.155147	0.0540107	0.296079	0.522349	0.655784	217738	Ism2	isthmin 2	GO:0008150(biological_process)	NA	GO:0003674(molecular_function)	chr12:87325412-87346479	12:87325412-87346479
ENSMUSG00000097391	2.68049	-1.98485	0.0337567	0.306848	0.0520484	0	0.0540107	0.345425	0	0.437189	100040724	Mirg	miRNA containing gene	NA	NA	NA	chr12:109701415-109715891	12:109696198-109715894
ENSMUSG00000101389	2.67847	-0.809171	0.00256802	0.0700723	0.208194	0.103431	0.0540107	0.246732	0.417879	1.80341	666907	Ms4a4a	membrane-spanning 4-domains, subfamily A, member 4A	GO:0008150(biological_process)	GO:0005783(endoplasmic reticulum),GO:0005794(Golgi apparatus),GO:0005886(plasma membrane),GO:0044853(plasma membrane raft)	GO:0003674(molecular_function)	chr19:11352852-11370279	19:11352887-11370154
ENSMUSG00000046408	2.67415	0.201791	3.20515e-05	0.00312965	0.260242	0.413725	0.162032	0.789544	1.51481	3.16962	73453	1700067K01Rik	RIKEN cDNA 1700067K01 gene	GO:0001701(in utero embryonic development)	GO:0005575(cellular_component)	GO:0003674(molecular_function)	chr8:84728092-84731398	8:84728131-84731399
ENSMUSG00000004864	2.67305	-0.285203	0.00610335	0.120102	0.260242	0.258578	0.0540107	0.098693	0.679054	3.00568	26415	Mapk13	mitogen-activated protein kinase 13	GO:0000165(MAPK cascade),GO:0006468(protein phosphorylation),GO:0006970(response to osmotic stress),GO:0007049(cell cycle),GO:0016310(phosphorylation),GO:0018105(peptidyl-serine phosphorylation),GO:0032755(positive regulation of interleukin-6 production),GO:0034644(cellular response to UV),GO:0035556(intracellular signal transduction),GO:0051403(stress-activated MAPK cascade),GO:0070301(cellular …	GO:0005634(nucleus),GO:0005654(nucleoplasm),GO:0005737(cytoplasm)	GO:0000166(nucleotide binding),GO:0004672(protein kinase activity),GO:0004674(protein serine/threonine kinase activity),GO:0004674(protein serine/threonine kinase activity),GO:0004707(MAP kinase activity),GO:0004707(MAP kinase activity),GO:0005524(ATP binding),GO:0016301(kinase activity),GO:0016740(transferase activity)	chr17:28988291-28997678	17:28988271-28999207
ENSMUSG00000044086	2.66837	-1.1675	0.000456611	0.0211779	0.0520484	0.0517156	0.162032	0.345425	0.731289	0.710432	320502	Lmod3	leiomodin 3 (fetal)	GO:0006936(muscle contraction),GO:0006941(striated muscle contraction),GO:0007015(actin filament organization),GO:0030239(myofibril assembly),GO:0030240(skeletal muscle thin filament assembly),GO:0045010(actin nucleation),GO:0048741(skeletal muscle fiber development),GO:0048743(positive regulation of skeletal muscle fiber development),GO:0051694(pointed-end actin filament capping)	GO:0005737(cytoplasm),GO:0005856(cytoskeleton),GO:0005865(striated muscle thin filament),GO:0005865(striated muscle thin filament),GO:0030016(myofibril),GO:0031430(M band),GO:0031672(A band)	GO:0003779(actin binding),GO:0003785(actin monomer binding),GO:0005515(protein binding),GO:0005523(tropomyosin binding),GO:0005523(tropomyosin binding)	chr6:97215493-97229718	6:97215495-97229720
ENSMUSG00000109061	2.65282	-1.66974	0.00483058	0.105068	0	0	0.162032	0.246732	0.313409	0.546487	NA	NA	NA	NA	NA	NA	NA	NA
ENSMUSG00000021765	2.65079	1.55213	0.000205204	0.0120176	0.572533	0.568872	1.18823	1.33236	2.14163	11.2576	14313	Fst	follistatin	GO:0000122(negative regulation of transcription by RNA polymerase II),GO:0001501(skeletal system development),GO:0002244(hematopoietic progenitor cell differentiation),GO:0007275(multicellular organism development),GO:0007276(gamete generation),GO:0007389(pattern specification process),GO:0008585(female gonad development),GO:0030154(cell differentiation),GO:0030509(BMP signaling pathway),GO:00305…	GO:0005576(extracellular region),GO:0005615(extracellular space),GO:0005615(extracellular space),GO:0005634(nucleus),GO:0005737(cytoplasm)	GO:0038102(activin receptor antagonist activity),GO:0043395(heparan sulfate proteoglycan binding),GO:0048185(activin binding),GO:0048185(activin binding)	chr13:114588798-114595487	13:114588826-114595487
ENSMUSG00000070568	2.6491	-1.41231	0.00277986	0.0737002	0.0520484	0.103431	0.0540107	0.148039	0.626819	0.655784	76713	Slc6a21	solute carrier family 6 member 21	GO:0035725(sodium ion transmembrane transport)	GO:0005887(integral component of plasma membrane)	NA	chr7:44932297-44938417	7:44926937-44938422
ENSMUSG00000084771	2.63846	-0.834404	0.00134436	0.0456315	0.156145	0.155147	0.0540107	0.394772	0.365644	1.63946	331547	A230072E10Rik	RIKEN cDNA A230072E10 gene	GO:0008150(biological_process)	GO:0005575(cellular_component)	GO:0003674(molecular_function)	chrX:150096331-150124875	X:150074970-150127842
ENSMUSG00000113536	2.62541	-0.685663	0.000374369	0.0182585	0.208194	0.103431	0.108021	0.296079	1.0447	1.36622	NA	NA	NA	NA	NA	NA	NA	NA
ENSMUSG00000002266	2.62269	0.0774156	0.000325164	0.0165291	0.104097	0.465441	0.216043	0.740197	0.887993	3.33357	22776	Zim1	zinc finger, imprinted 1	GO:0006357(regulation of transcription by RNA polymerase II)	GO:0005634(nucleus)	GO:0000978(RNA polymerase II cis-regulatory region sequence-specific DNA binding),GO:0000981(DNA-binding transcription factor activity, RNA polymerase II-specific)	chr7:6678442-6699431	7:6674268-6699449
ENSMUSG00000063446	2.62098	2.6028	3.19193e-14	4.47304e-11	1.87374	1.49975	1.62032	8.14217	8.9844	13.7168	272031	Plppr1	phospholipid phosphatase related 1	GO:0006644(phospholipid metabolic process),GO:0007165(signal transduction),GO:0007399(nervous system development),GO:0046839(phospholipid dephosphorylation)	GO:0005654(nucleoplasm),GO:0005887(integral component of plasma membrane),GO:0016020(membrane),GO:0016021(integral component of membrane)	GO:0008195(phosphatidate phosphatase activity),GO:0042577(lipid phosphatase activity)	chr4:49059462-49340261	4:49059273-49340259
ENSMUSG00000074398	2.61956	-1.70551	0.0226218	0.252112	0.0520484	0.0517156	0.0540107	0.0493465	0.156705	0.874378	100038464	Gm15441	predicted gene 15441	GO:0008150(biological_process)	GO:0005575(cellular_component)	GO:0003674(molecular_function)	chr3:96463084-96474117	3:96463081-96474117
ENSMUSG00000021125	2.60247	-0.564302	0.0011995	0.0416513	0.156145	0.103431	0.216043	0.444118	0.417879	2.1313	11847	Arg2	arginase type II	GO:0000050(urea cycle),GO:0001657(ureteric bud development),GO:0002250(adaptive immune response),GO:0002376(immune system process),GO:0002829(negative regulation of type 2 immune response),GO:0006525(arginine metabolic process),GO:0006941(striated muscle contraction),GO:0010963(regulation of L-arginine import),GO:0019547(arginine catabolic process to ornithine),GO:0019547(arginine catabolic proce…	GO:0005737(cytoplasm),GO:0005739(mitochondrion),GO:0005739(mitochondrion),GO:0005739(mitochondrion),GO:0005739(mitochondrion)	GO:0004053(arginase activity),GO:0004053(arginase activity),GO:0016787(hydrolase activity),GO:0016813(hydrolase activity, acting on carbon-nitrogen (but not peptide) bonds, in linear amidines),GO:0030145(manganese ion binding),GO:0046872(metal ion binding),GO:0050998(nitric-oxide synthase binding)	chr12:79177562-79203075	12:79177551-79203075
ENSMUSG00000056133	2.59751	3.37487	2.95071e-07	6.81059e-05	2.86266	2.84436	3.0246	6.11896	11.4394	35.4123	667055	Unc93a2	unc-93 homolog A2	GO:0008150(biological_process)	GO:0005886(plasma membrane)	GO:0003674(molecular_function)	chr17:7631111-7652704	17:7630214-7652863
ENSMUSG00000104528	2.5949	1.11201	0.000104649	0.00749309	0.728678	0.155147	0.864171	0.98693	3.70868	5.9567	NA	NA	NA	NA	NA	NA	NA	NA
ENSMUSG00000024388	2.59457	-0.580082	0.00402491	0.0937824	0.156145	0.206863	0.108021	0.148039	0.574584	2.24059	17922	Myo7b	myosin VIIB	GO:0007015(actin filament organization),GO:0007423(sensory organ development),GO:0007605(sensory perception of sound),GO:0030050(vesicle transport along actin filament),GO:0030154(cell differentiation),GO:1904970(brush border assembly)	GO:0005737(cytoplasm),GO:0005856(cytoskeleton),GO:0005902(microvillus),GO:0005902(microvillus),GO:0005902(microvillus),GO:0005903(brush border),GO:0005903(brush border),GO:0015629(actin cytoskeleton),GO:0016459(myosin complex),GO:0031982(vesicle),GO:0042995(cell projection),GO:0090651(apical cytoplasm)	GO:0000146(microfilament motor activity),GO:0000166(nucleotide binding),GO:0003774(motor activity),GO:0003779(actin binding),GO:0005524(ATP binding),GO:0030898(actin-dependent ATPase activity),GO:0051015(actin filament binding)	chr18:32092287-32169984	18:32092287-32170014
ENSMUSG00000051331	2.59308	0.77748	0.00221795	0.0639911	0.468436	0.362009	0.540107	0.592158	0.626819	7.15897	12288	Cacna1c	calcium channel, voltage-dependent, L type, alpha 1C subunit	GO:0002520(immune system development),GO:0006811(ion transport),GO:0006816(calcium ion transport),GO:0006816(calcium ion transport),GO:0006816(calcium ion transport),GO:0006816(calcium ion transport),GO:0006874(cellular calcium ion homeostasis),GO:0006939(smooth muscle contraction),GO:0007204(positive regulation of cytosolic calcium ion concentration),GO:0007268(chemical synaptic transmission),GO…	GO:0002095(caveolar macromolecular signaling complex),GO:0005737(cytoplasm),GO:0005886(plasma membrane),GO:0005886(plasma membrane),GO:0005886(plasma membrane),GO:0005891(voltage-gated calcium channel complex),GO:0005891(voltage-gated calcium channel complex),GO:0009986(cell surface),GO:0014069(postsynaptic density),GO:0016020(membrane),GO:0016020(membrane),GO:0016021(integral component of membra…	GO:0005216(ion channel activity),GO:0005244(voltage-gated ion channel activity),GO:0005245(voltage-gated calcium channel activity),GO:0005245(voltage-gated calcium channel activity),GO:0005245(voltage-gated calcium channel activity),GO:0005245(voltage-gated calcium channel activity),GO:0005245(voltage-gated calcium channel activity),GO:0005262(calcium channel activity),GO:0005515(protein binding)…	chr6:118564201-118734935;chr6:118564201-119085456;chr6:118564201-119173370	6:118564201-119173851
ENSMUSG00000080907	2.59093	-2.03367	0.0169396	0.216813	0	0.0517156	0.0540107	0.098693	0.365644	0.273243	74654	4930455H04Rik	RIKEN cDNA 4930455H04 gene	GO:0008150(biological_process)	GO:0005575(cellular_component)	GO:0003674(molecular_function)	chr3:116761916-116778055	3:116761916-116778055
ENSMUSG00000112771	2.58657	-2.03346	0.0170884	0.217699	0	0	0.108021	0.197386	0.156705	0.382541	NA	NA	NA	NA	NA	NA	NA	NA
ENSMUSG00000031789	2.57924	-1.71548	0.00485307	0.105323	0.104097	0.0517156	0	0.296079	0.522349	0.218595	333329	Cngb1	cyclic nucleotide gated channel beta 1	GO:0007602(phototransduction),GO:0007608(sensory perception of smell),GO:0033365(protein localization to organelle),GO:0035845(photoreceptor cell outer segment organization),GO:0045494(photoreceptor cell maintenance)	GO:0001750(photoreceptor outer segment),GO:0016020(membrane)	GO:0005222(intracellular cAMP-activated cation channel activity),GO:0005223(intracellular cGMP-activated cation channel activity),GO:0030553(cGMP binding),GO:0043855(cyclic nucleotide-gated ion channel activity)	chr8:95965671-96033213;chr8:96017221-96033213	8:95965673-96033213
ENSMUSG00002075000	2.56534	-1.45615	0.0412043	0.336794	0.208194	0	0	0.444118	0.887993	0	NA	NA	NA	NA	NA	NA	NA	NA
ENSMUSG00000032080	2.54794	7.54066	1.13593e-06	0.000202598	48.8735	56.2149	57.9534	66.8151	330.334	556.433	11808	Apoa4	apolipoprotein A-IV	GO:0002227(innate immune response in mucosa),GO:0002227(innate immune response in mucosa),GO:0006695(cholesterol biosynthetic process),GO:0006869(lipid transport),GO:0006982(response to lipid hydroperoxide),GO:0007159(leukocyte cell-cell adhesion),GO:0008203(cholesterol metabolic process),GO:0010873(positive regulation of cholesterol esterification),GO:0010873(positive regulation of cholesterol e…	GO:0005576(extracellular region),GO:0005576(extracellular region),GO:0005615(extracellular space),GO:0005615(extracellular space),GO:0005829(cytosol),GO:0009986(cell surface),GO:0034361(very-low-density lipoprotein particle),GO:0034364(high-density lipoprotein particle),GO:0034364(high-density lipoprotein particle),GO:0042627(chylomicron),GO:0042627(chylomicron),GO:0045202(synapse)	GO:0005507(copper ion binding),GO:0005543(phospholipid binding),GO:0008289(lipid binding),GO:0015485(cholesterol binding),GO:0016209(antioxidant activity),GO:0031210(phosphatidylcholine binding),GO:0031210(phosphatidylcholine binding),GO:0042802(identical protein binding),GO:0042803(protein homodimerization activity),GO:0060228(phosphatidylcholine-sterol O-acyltransferase activator activity),GO:0…	chr9:46152142-46154756	9:46151994-46154757
ENSMUSG00000046160	2.53462	0.568578	0.000213312	0.0122367	0.416387	0.362009	0.432085	0.592158	1.77599	4.75443	50914	Olig1	oligodendrocyte transcription factor 1	GO:0006355(regulation of transcription, DNA-templated),GO:0006357(regulation of transcription by RNA polymerase II),GO:0007275(multicellular organism development),GO:0014003(oligodendrocyte development),GO:0030182(neuron differentiation),GO:0048663(neuron fate commitment),GO:0048709(oligodendrocyte differentiation)	GO:0005634(nucleus),GO:0005667(transcription regulator complex)	GO:0000978(RNA polymerase II cis-regulatory region sequence-specific DNA binding),GO:0000981(DNA-binding transcription factor activity, RNA polymerase II-specific),GO:0003677(DNA binding),GO:0003700(DNA-binding transcription factor activity),GO:0005515(protein binding),GO:0046983(protein dimerization activity)	chr16:91066657-91068827	16:91066660-91068821
ENSMUSG00000042638	2.52902	2.17678	2.57376e-05	0.00266221	0.728678	1.29289	1.89037	2.91144	4.02209	15.7388	14917	Gucy2c	guanylate cyclase 2c	GO:0006182(cGMP biosynthetic process),GO:0006468(protein phosphorylation),GO:0007165(signal transduction),GO:0007168(receptor guanylyl cyclase signaling pathway),GO:0009190(cyclic nucleotide biosynthetic process),GO:0009636(response to toxic substance),GO:0035556(intracellular signal transduction),GO:0042127(regulation of cell population proliferation)	GO:0005783(endoplasmic reticulum),GO:0005886(plasma membrane),GO:0016020(membrane),GO:0016021(integral component of membrane)	GO:0000166(nucleotide binding),GO:0001653(peptide receptor activity),GO:0004383(guanylate cyclase activity),GO:0004383(guanylate cyclase activity),GO:0004383(guanylate cyclase activity),GO:0004672(protein kinase activity),GO:0005524(ATP binding),GO:0005525(GTP binding),GO:0015643(toxic substance binding),GO:0016829(lyase activity),GO:0016849(phosphorus-oxygen lyase activity),GO:0016941(natriureti…	chr6:136674282-136758740	6:136674282-136758763
ENSMUSG00000110613	2.52389	-0.276895	0.00193024	0.0579043	0.468436	0	0.162032	0.493465	0.887993	2.34989	109215	Lncbate1	brown adipose tissue enriched long non-coding RNA 1	GO:0016071(mRNA metabolic process),GO:1990845(adaptive thermogenesis)	GO:0005634(nucleus),GO:0005829(cytosol),GO:1990904(ribonucleoprotein complex)	GO:0005515(protein binding)	chr8:109279884-109311309	8:109279884-109311227
ENSMUSG00000042589	2.50986	4.79835	1.15666e-13	1.41828e-10	13.5846	6.10245	5.13101	44.2144	44.6608	52.6267	13048	Cux2	cut-like homeobox 2	GO:0000122(negative regulation of transcription by RNA polymerase II),GO:0000122(negative regulation of transcription by RNA polymerase II),GO:0006355(regulation of transcription, DNA-templated),GO:0006357(regulation of transcription by RNA polymerase II),GO:0007614(short-term memory),GO:0010628(positive regulation of gene expression),GO:0045892(negative regulation of transcription, DNA-templated…	GO:0005634(nucleus),GO:0005634(nucleus),GO:0005634(nucleus)	GO:0000977(RNA polymerase II transcription regulatory region sequence-specific DNA binding),GO:0000977(RNA polymerase II transcription regulatory region sequence-specific DNA binding),GO:0000978(RNA polymerase II cis-regulatory region sequence-specific DNA binding),GO:0000981(DNA-binding transcription factor activity, RNA polymerase II-specific),GO:0001227(DNA-binding transcription repressor acti…	chr5:121998279-122185888;chr5:121998279-122187914	5:121994429-122188165
ENSMUSG00000044441	2.50401	-2.08312	0.0447492	0.350316	0.0520484	0	0.0540107	0.0493465	0.156705	0.491838	258692	Olfr1442	olfactory receptor 1442	GO:0007186(G protein-coupled receptor signaling pathway),GO:0007186(G protein-coupled receptor signaling pathway),GO:0007608(sensory perception of smell),GO:0007608(sensory perception of smell)	GO:0016021(integral component of membrane)	GO:0004984(olfactory receptor activity),GO:0004984(olfactory receptor activity),GO:0005549(odorant binding)	chr19:12651543-12652607	19:12647803-12654641
ENSMUSG00000015533	2.48805	1.68594	0.00219409	0.0634896	0.98892	1.24118	0.594117	0.888237	1.41034	13.6622	16398	Itga2	integrin alpha 2	GO:0002687(positive regulation of leukocyte migration),GO:0006929(substrate-dependent cell migration),GO:0006971(hypotonic response),GO:0007155(cell adhesion),GO:0007160(cell-matrix adhesion),GO:0007229(integrin-mediated signaling pathway),GO:0010634(positive regulation of epithelial cell migration),GO:0010694(positive regulation of alkaline phosphatase activity),GO:0014911(positive regulation of…	GO:0005634(nucleus),GO:0005886(plasma membrane),GO:0005886(plasma membrane),GO:0005925(focal adhesion),GO:0008305(integrin complex),GO:0009897(external side of plasma membrane),GO:0009986(cell surface),GO:0009986(cell surface),GO:0016020(membrane),GO:0016021(integral component of membrane),GO:0030424(axon),GO:0034666(integrin alpha2-beta1 complex),GO:0042995(cell projection),GO:0043679(axon termi…	GO:0001540(amyloid-beta binding),GO:0005178(integrin binding),GO:0005518(collagen binding),GO:0038064(collagen receptor activity),GO:0043236(laminin binding),GO:0044877(protein-containing complex binding),GO:0046872(metal ion binding),GO:0098639(collagen binding involved in cell-matrix adhesion)	chr13:114969617-115068636	13:114969617-115068636
ENSMUSG00000108812	2.48528	-2.08628	0.0194495	0.235544	0	0.0517156	0.0540107	0.148039	0.20894	0.327892	NA	NA	NA	NA	NA	NA	NA	NA
ENSMUSG00000084839	2.47745	1.6369	8.75846e-07	0.000165223	0.98892	0.775735	0.972192	2.31928	4.23103	8.79843	NA	NA	NA	NA	NA	NA	NA	NA
ENSMUSG00000090387	2.45859	-1.52395	0.00190853	0.0574925	0.104097	0.0517156	0.0540107	0.493465	0.417879	0.327892	NA	NA	NA	NA	NA	NA	NA	NA
ENSMUSG00000087644	2.45055	0.320714	0.000176543	0.01079	0.156145	0.465441	0.432085	0.888237	1.25364	3.71611	NA	NA	NA	NA	NA	NA	NA	NA
ENSMUSG00000072573	2.45012	-1.52769	0.00930031	0.152438	0.0520484	0.155147	0	0.740197	0.156705	0.327892	NA	NA	NA	NA	NA	NA	NA	NA
ENSMUSG00000106542	2.4429	-0.442882	0.000454932	0.02115	0.208194	0.258578	0.108021	0.345425	1.30587	1.58481	NA	NA	NA	NA	NA	NA	NA	NA
ENSMUSG00000063929	2.44058	4.25294	1.64763e-05	0.00187935	6.6622	5.74044	5.29304	7.25393	19.8493	69.0759	100040843	Cyp4a32	cytochrome P450, family 4, subfamily a, polypeptide 32	GO:0001822(kidney development),GO:0019369(arachidonic acid metabolic process),GO:0043651(linoleic acid metabolic process),GO:0046456(icosanoid biosynthetic process),GO:0048252(lauric acid metabolic process)	GO:0005737(cytoplasm),GO:0016324(apical plasma membrane),GO:0043231(intracellular membrane-bounded organelle),GO:0043231(intracellular membrane-bounded organelle)	GO:0008391(arachidonic acid monooxygenase activity),GO:0008391(arachidonic acid monooxygenase activity),GO:0008392(arachidonic acid epoxygenase activity),GO:0018685(alkane 1-monooxygenase activity),GO:0018685(alkane 1-monooxygenase activity),GO:0050051(leukotriene-B4 20-monooxygenase activity)	chr4:115458135-115479563	4:115458166-115478799
ENSMUSG00000018339	2.43952	4.12451	7.44812e-05	0.00576927	5.10075	5.637	5.45508	6.06962	13.8422	68.0376	14778	Gpx3	glutathione peroxidase 3	GO:0006749(glutathione metabolic process),GO:0006979(response to oxidative stress),GO:0042744(hydrogen peroxide catabolic process),GO:0042744(hydrogen peroxide catabolic process),GO:0042744(hydrogen peroxide catabolic process)	GO:0005576(extracellular region),GO:0005615(extracellular space),GO:0005615(extracellular space),GO:0005615(extracellular space)	GO:0004601(peroxidase activity),GO:0004602(glutathione peroxidase activity),GO:0004602(glutathione peroxidase activity),GO:0004602(glutathione peroxidase activity),GO:0008430(selenium binding),GO:0008430(selenium binding),GO:0016491(oxidoreductase activity),GO:0042802(identical protein binding)	chr11:54793680-54801213	11:54793279-54801203
ENSMUSG00000040998	2.43456	1.96933	0.000130214	0.00865989	0.780726	1.81005	0.972192	3.45425	1.98493	13.9354	114249	Npnt	nephronectin	GO:0001657(ureteric bud development),GO:0001658(branching involved in ureteric bud morphogenesis),GO:0007155(cell adhesion),GO:0007160(cell-matrix adhesion),GO:0007160(cell-matrix adhesion),GO:0007275(multicellular organism development),GO:0010694(positive regulation of alkaline phosphatase activity),GO:0010811(positive regulation of cell-substrate adhesion),GO:0030154(cell differentiation),GO:00…	GO:0005576(extracellular region),GO:0005604(basement membrane),GO:0016020(membrane),GO:0030485(smooth muscle contractile fiber),GO:0031012(extracellular matrix),GO:0031012(extracellular matrix),GO:0034678(integrin alpha8-beta1 complex),GO:0062023(collagen-containing extracellular matrix),GO:0062023(collagen-containing extracellular matrix)	GO:0005178(integrin binding),GO:0005178(integrin binding),GO:0005201(extracellular matrix structural constituent),GO:0005509(calcium ion binding)	chr3:132587506-132655575;chr3:132587506-132656052	3:132587506-132656052
ENSMUSG00000040434	2.42928	0.0190503	1.11381e-05	0.00137221	0.156145	0.413725	0.270053	1.03628	1.56705	2.022	228366	Large2	LARGE xylosyl- and glucuronyltransferase 2	GO:0008152(metabolic process),GO:0035269(protein O-linked mannosylation),GO:0035269(protein O-linked mannosylation),GO:0035269(protein O-linked mannosylation)	GO:0005794(Golgi apparatus),GO:0016020(membrane),GO:0016021(integral component of membrane),GO:0043231(intracellular membrane-bounded organelle)	GO:0002162(dystroglycan binding),GO:0003824(catalytic activity),GO:0015020(glucuronosyltransferase activity),GO:0015020(glucuronosyltransferase activity),GO:0016740(transferase activity),GO:0016757(transferase activity, transferring glycosyl groups),GO:0042285(xylosyltransferase activity),GO:0042285(xylosyltransferase activity),GO:0046872(metal ion binding)	chr2:92195391-92201402	2:92195391-92205214
ENSMUSG00000050423	2.42768	3.71705	0.0266343	0.274011	0.520484	0.310294	11.4503	4.09576	5.48467	56.5614	76487	Ppp1r3g	protein phosphatase 1, regulatory subunit 3G	GO:0005979(regulation of glycogen biosynthetic process),GO:0042593(glucose homeostasis),GO:0042593(glucose homeostasis),GO:0045725(positive regulation of glycogen biosynthetic process),GO:0045725(positive regulation of glycogen biosynthetic process),GO:2000467(positive regulation of glycogen (starch) synthase activity),GO:2000467(positive regulation of glycogen (starch) synthase activity)	GO:0000164(protein phosphatase type 1 complex),GO:0005737(cytoplasm)	GO:0008157(protein phosphatase 1 binding),GO:0019903(protein phosphatase binding),GO:2001069(glycogen binding),GO:2001069(glycogen binding)	chr13:36151889-36154371	13:36142822-36154371
ENSMUSG00000074971	2.41939	1.81074	0.00133769	0.0455627	1.24916	0.672303	1.29626	1.57909	1.41034	14.3179	67606	Fibin	fin bud initiation factor homolog (zebrafish)	GO:0008150(biological_process),GO:0010042(response to manganese ion),GO:0070528(protein kinase C signaling),GO:0071548(response to dexamethasone)	GO:0005576(extracellular region),GO:0005783(endoplasmic reticulum),GO:0005794(Golgi apparatus)	GO:0042803(protein homodimerization activity)	chr2:110191270-110193338	2:110191262-110193528
ENSMUSG00000028715	2.40297	9.55954	4.13121e-07	8.89422e-05	341.334	207.587	170.89	500.571	925.968	2380.6	13119	Cyp4a14	cytochrome P450, family 4, subfamily a, polypeptide 14	GO:0001822(kidney development),GO:0019369(arachidonic acid metabolic process),GO:0043651(linoleic acid metabolic process),GO:0046456(icosanoid biosynthetic process),GO:0048252(lauric acid metabolic process)	GO:0005783(endoplasmic reticulum),GO:0016020(membrane),GO:0043231(intracellular membrane-bounded organelle),GO:0043231(intracellular membrane-bounded organelle)	GO:0004497(monooxygenase activity),GO:0005504(fatty acid binding),GO:0005506(iron ion binding),GO:0008391(arachidonic acid monooxygenase activity),GO:0008391(arachidonic acid monooxygenase activity),GO:0016491(oxidoreductase activity),GO:0016705(oxidoreductase activity, acting on paired donors, with incorporation or reduction of molecular oxygen),GO:0018685(alkane 1-monooxygenase activity),GO:001…	chr4:115343397-115353338	4:115343397-115353339
ENSMUSG00000033318	2.40266	4.87819	3.68565e-08	1.20515e-05	6.08967	7.34362	14.5289	19.2945	67.9576	60.66	14872	Gstt2	glutathione S-transferase, theta 2	GO:0006749(glutathione metabolic process),GO:0006749(glutathione metabolic process),GO:1990830(cellular response to leukemia inhibitory factor)	GO:0005634(nucleus),GO:0005634(nucleus),GO:0005654(nucleoplasm),GO:0005737(cytoplasm),GO:0005829(cytosol),GO:0005829(cytosol)	GO:0004364(glutathione transferase activity),GO:0004364(glutathione transferase activity),GO:0004602(glutathione peroxidase activity),GO:0016740(transferase activity)	chr10:75667679-75670715	10:75666948-75673258
ENSMUSG00000021696	2.40184	1.0634	6.57954e-05	0.0053121	0.624581	0.775735	0.486096	1.03628	2.92515	6.12065	74559	Elovl7	ELOVL family member 7, elongation of long chain fatty acids (yeast)	GO:0006629(lipid metabolic process),GO:0006631(fatty acid metabolic process),GO:0006633(fatty acid biosynthetic process),GO:0019367(fatty acid elongation, saturated fatty acid),GO:0019367(fatty acid elongation, saturated fatty acid),GO:0030148(sphingolipid biosynthetic process),GO:0034625(fatty acid elongation, monounsaturated fatty acid),GO:0034626(fatty acid elongation, polyunsaturated fatty ac…	GO:0005783(endoplasmic reticulum),GO:0016020(membrane),GO:0016021(integral component of membrane),GO:0030176(integral component of endoplasmic reticulum membrane)	GO:0009922(fatty acid elongase activity),GO:0009922(fatty acid elongase activity),GO:0016740(transferase activity),GO:0102336(3-oxo-arachidoyl-CoA synthase activity),GO:0102337(3-oxo-cerotoyl-CoA synthase activity),GO:0102338(3-oxo-lignoceronyl-CoA synthase activity)	chr13:108350938-108423641	13:108350938-108422217
ENSMUSG00000051527	2.40108	0.626137	0.000420275	0.0200131	0.416387	0.465441	0.486096	1.13497	0.887993	5.30092	57775	Usp29	ubiquitin specific peptidase 29	GO:0000082(G1/S transition of mitotic cell cycle),GO:0006511(ubiquitin-dependent protein catabolic process),GO:0016579(protein deubiquitination)	GO:0005634(nucleus),GO:0005829(cytosol)	GO:0004197(cysteine-type endopeptidase activity),GO:0004843(thiol-dependent ubiquitin-specific protease activity),GO:0008233(peptidase activity),GO:0008234(cysteine-type peptidase activity),GO:0016787(hydrolase activity)	chr7:6733582-6754467;chr7:6733582-6773138;chr7:6733582-6916429;chr7:6733582-6970218	7:6733577-6970218
ENSMUSG00000034813	2.39492	0.720335	5.73353e-06	0.000786616	0.468436	0.672303	0.324064	1.3817	2.55951	3.88005	74053	Grip1	glutamate receptor interacting protein 1	GO:0007399(nervous system development),GO:0008104(protein localization),GO:0015031(protein transport),GO:0016358(dendrite development),GO:0098887(neurotransmitter receptor transport, endosome to postsynaptic membrane),GO:0098887(neurotransmitter receptor transport, endosome to postsynaptic membrane),GO:0098887(neurotransmitter receptor transport, endosome to postsynaptic membrane),GO:0098887(neur…	GO:0005737(cytoplasm),GO:0005783(endoplasmic reticulum),GO:0005886(plasma membrane),GO:0014069(postsynaptic density),GO:0016020(membrane),GO:0030054(cell junction),GO:0030425(dendrite),GO:0031410(cytoplasmic vesicle),GO:0042995(cell projection),GO:0043005(neuron projection),GO:0043025(neuronal cell body),GO:0045121(membrane raft),GO:0045202(synapse),GO:0045211(postsynaptic membrane),GO:0055037(re…	GO:0005102(signaling receptor binding),GO:0005515(protein binding),GO:0008022(protein C-terminus binding),GO:0030159(signaling receptor complex adaptor activity),GO:0035259(glucocorticoid receptor binding),GO:0035259(glucocorticoid receptor binding)	chr10:119289939-119913061;chr10:119289939-119913066;chr10:119289939-119923165;chr10:119655294-119913066;chr10:119655294-119923165;chr10:119828827-119913066;chr10:119828827-119923165	10:119289735-119923166
ENSMUSG00000030732	2.38176	-2.14054	0.039738	0.331471	0	0.103431	0	0.098693	0.20894	0.327892	69121	Chrdl2	chordin-like 2	GO:0001503(ossification),GO:0007275(multicellular organism development),GO:0030154(cell differentiation),GO:0030514(negative regulation of BMP signaling pathway),GO:0051216(cartilage development)	GO:0005576(extracellular region)	GO:0005515(protein binding)	chr7:99655611-99683933;chr7:99659125-99683933	7:99655379-99683935
ENSMUSG00000106501	2.37918	0.509351	4.91583e-05	0.00432483	0.312291	0.672303	0.270053	3.60229	1.0447	1.96735	NA	NA	NA	NA	NA	NA	NA	NA
ENSMUSG00000053461	2.37328	-1.83697	0.0350052	0.312468	0	0.0517156	0.108021	0.098693	0.156705	0.655784	78772	Hhipl2	hedgehog interacting protein-like 2	GO:0008150(biological_process)	GO:0005575(cellular_component),GO:0005576(extracellular region)	GO:0003674(molecular_function),GO:0003824(catalytic activity)	chr1:183199401-183217962;chr1:183200179-183217962	1:183199147-183217717
ENSMUSG00000100157	2.37285	-1.17081	0.000953635	0.0361185	0	0.155147	0.162032	0.493465	0.679054	0.546487	69571	2310034O05Rik	RIKEN cDNA 2310034O05 gene	NA	NA	NA	chr5:100358551-100365908	5:100358551-100365908
ENSMUSG00000028177	2.37184	-0.289028	0.00242766	0.0675577	0.156145	0.206863	0.324064	0.444118	0.522349	2.67778	NA	NA	NA	NA	NA	NA	NA	NA
ENSMUSG00000075520	2.37008	-2.14159	0.0384404	0.325631	0.0520484	0	0.0540107	0.098693	0.365644	0.163946	102635496	Malrd1	MAM and LDL receptor class A domain containing 1	GO:0042632(cholesterol homeostasis),GO:0050714(positive regulation of protein secretion),GO:0070858(negative regulation of bile acid biosynthetic process),GO:0070858(negative regulation of bile acid biosynthetic process)	GO:0005737(cytoplasm),GO:0005794(Golgi apparatus),GO:0016020(membrane),GO:0016021(integral component of membrane),GO:0031410(cytoplasmic vesicle)	GO:0005515(protein binding)	chr2:15531290-16260368	2:15531290-16260366
ENSMUSG00000067049	2.36939	-2.14057	0.0391342	0.327941	0	0	0.108021	0.098693	0.313409	0.218595	381058	Unc93a	unc-93 homolog A	GO:0008150(biological_process)	GO:0005886(plasma membrane),GO:0016020(membrane),GO:0016021(integral component of membrane)	GO:0003674(molecular_function)	chr17:13327504-13350678	17:13327504-13350697
ENSMUSG00000078937	2.36433	0.874521	0.00100739	0.037464	0.572533	0.517156	0.594117	0.592158	1.67152	6.50319	12895	Cpt1b	carnitine palmitoyltransferase 1b, muscle	GO:0006629(lipid metabolic process),GO:0006631(fatty acid metabolic process),GO:0009437(carnitine metabolic process),GO:0009637(response to blue light),GO:0015909(long-chain fatty acid transport),GO:0015909(long-chain fatty acid transport),GO:0015909(long-chain fatty acid transport)	GO:0005739(mitochondrion),GO:0005739(mitochondrion),GO:0005739(mitochondrion),GO:0005741(mitochondrial outer membrane),GO:0016020(membrane),GO:0016021(integral component of membrane),GO:0043231(intracellular membrane-bounded organelle)	GO:0004095(carnitine O-palmitoyltransferase activity),GO:0004095(carnitine O-palmitoyltransferase activity),GO:0004095(carnitine O-palmitoyltransferase activity),GO:0016740(transferase activity),GO:0016746(transferase activity, transferring acyl groups)	chr15:89300608-89310065	15:89300608-89310066
ENSMUSG00000070855	2.36239	-2.14257	0.0301856	0.291255	0	0	0.108021	0.197386	0.261175	0.163946	257875	Olfr1116	olfactory receptor 1116	NA	NA	GO:0004984(olfactory receptor activity)	chr2:87099190-87100113	2:87097878-87108606
ENSMUSG00000086219	2.36058	0.539407	0.000235544	0.0131656	0.520484	0.465441	0.324064	0.83889	1.51481	4.48119	76798	Srrm4os	serine/arginine repetitive matrix 4, opposite strand	NA	NA	NA	chr5:116576781-116603546	5:116576779-116603546
ENSMUSG00000033182	2.36046	-1.83939	0.0310631	0.29528	0.0520484	0	0.108021	0.0493465	0.522349	0.327892	74589	Kbtbd12	kelch repeat and BTB (POZ) domain containing 12	NA	NA	NA	chr6:88522099-88604411	6:88522096-88614932
ENSMUSG00000047844	2.36002	2.56289	2.90836e-07	6.81059e-05	1.87374	2.12034	1.67433	5.08269	6.37266	17.7608	406217	Bex4	brain expressed X-linked 4	GO:0007059(chromosome segregation),GO:0007346(regulation of mitotic cell cycle),GO:0030334(regulation of cell migration),GO:0042127(regulation of cell population proliferation),GO:1904428(negative regulation of tubulin deacetylation)	GO:0000922(spindle pole),GO:0005634(nucleus),GO:0005634(nucleus),GO:0005654(nucleoplasm),GO:0005737(cytoplasm),GO:0005737(cytoplasm),GO:0005737(cytoplasm),GO:0005829(cytosol),GO:0005856(cytoskeleton),GO:0005874(microtubule)	GO:0042826(histone deacetylase binding),GO:0043014(alpha-tubulin binding)	chrX:135039745-135041192	X:135039745-135041192
ENSMUSG00000100706	2.35871	-1.19111	0.00622313	0.121123	0.0520484	0.155147	0.108021	0.197386	0.365644	1.14762	NA	NA	NA	NA	NA	NA	NA	NA
ENSMUSG00000034918	2.35442	-1.37827	0.0120279	0.179722	0	0.155147	0.108021	0.098693	0.679054	0.655784	268663	Cdhr2	cadherin-related family member 2	GO:0007155(cell adhesion),GO:0007156(homophilic cell adhesion via plasma membrane adhesion molecules),GO:0030154(cell differentiation),GO:0030855(epithelial cell differentiation),GO:0032532(regulation of microvillus length),GO:0044331(cell-cell adhesion mediated by cadherin),GO:0060243(negative regulation of cell growth involved in contact inhibition),GO:0090675(intermicrovillar adhesion)	GO:0005886(plasma membrane),GO:0005887(integral component of plasma membrane),GO:0005903(brush border),GO:0016020(membrane),GO:0016021(integral component of membrane),GO:0016324(apical plasma membrane),GO:0030054(cell junction),GO:0031526(brush border membrane),GO:0031528(microvillus membrane),GO:0042995(cell projection),GO:0044214(spanning component of plasma membrane)	GO:0005509(calcium ion binding),GO:0050839(cell adhesion molecule binding)	chr13:54849276-54884475	13:54849274-54884475
ENSMUSG00000038260	2.35372	3.71963	6.98621e-11	4.72629e-08	3.79953	4.86127	4.15882	11.8925	19.3791	34.374	68667	Trpm4	transient receptor potential cation channel, subfamily M, member 4	GO:0002250(adaptive immune response),GO:0002376(immune system process),GO:0002407(dendritic cell chemotaxis),GO:0002724(regulation of T cell cytokine production),GO:0006811(ion transport),GO:0006812(cation transport),GO:0006816(calcium ion transport),GO:0007204(positive regulation of cytosolic calcium ion concentration),GO:0008284(positive regulation of cell population proliferation),GO:0010460(p…	GO:0005654(nucleoplasm),GO:0005783(endoplasmic reticulum),GO:0005794(Golgi apparatus),GO:0005829(cytosol),GO:0005886(plasma membrane),GO:0005886(plasma membrane),GO:0005887(integral component of plasma membrane),GO:0016020(membrane),GO:0016021(integral component of membrane),GO:0034706(sodium channel complex),GO:0043025(neuronal cell body),GO:0044214(spanning component of plasma membrane),GO:0044…	GO:0000166(nucleotide binding),GO:0005216(ion channel activity),GO:0005227(calcium activated cation channel activity),GO:0005227(calcium activated cation channel activity),GO:0005227(calcium activated cation channel activity),GO:0005244(voltage-gated ion channel activity),GO:0005261(cation channel activity),GO:0005262(calcium channel activity),GO:0005509(calcium ion binding),GO:0005516(calmodulin…	chr7:44952579-44983204	7:44952056-44983204
ENSMUSG00000090619	2.35333	-2.14574	0.0360144	0.316781	0.0520484	0	0.0540107	0.345425	0.156705	0.109297	637898	Vmn2r60	vomeronasal 2, receptor 60	NA	GO:0005887(integral component of plasma membrane)	GO:0004930(G protein-coupled receptor activity)	chr7:41765895-41845200	7:41757194-41845632
ENSMUSG00000048040	2.34873	0.421566	0.0010013	0.0374181	0.520484	0.310294	0.378075	0.345425	2.2461	3.66146	76976	Arxes2	adipocyte-related X-chromosome expressed sequence 2	GO:0006465(signal peptide processing),GO:0045047(protein targeting to ER),GO:0045444(fat cell differentiation)	GO:0005783(endoplasmic reticulum),GO:0005787(signal peptidase complex)	NA	chrX:134894569-134896108	X:134894573-134896104
ENSMUSG00000102545	2.34299	-1.3804	0.0038856	0.0913375	0.156145	0	0.108021	0.246732	0.574584	0.601135	115489693	6430573P05Rik	RIKEN cDNA 6430573P05 gene	NA	NA	NA	chr3:79194162-79197150;chr3:79194731-79197150	3:79194480-79197155
ENSMUSG00000097032	2.33668	-1.38376	0.00157775	0.0508273	0.104097	0.103431	0.0540107	0.394772	0.522349	0.491838	319587	4930539J05Rik	RIKEN cDNA 4930539J05 gene	GO:0008150(biological_process)	GO:0005575(cellular_component)	GO:0003674(molecular_function)	chr3:135141981-135144426	3:135141970-135144426
ENSMUSG00000045613	2.33047	-0.526842	0.00972014	0.156938	0.416387	0	0.162032	0.394772	0.417879	2.18595	243764	Chrm2	cholinergic receptor, muscarinic 2, cardiac	GO:0006940(regulation of smooth muscle contraction),GO:0007165(signal transduction),GO:0007186(G protein-coupled receptor signaling pathway),GO:0007187(G protein-coupled receptor signaling pathway, coupled to cyclic nucleotide second messenger),GO:0007197(adenylate cyclase-inhibiting G protein-coupled acetylcholine receptor signaling pathway),GO:0007213(G protein-coupled acetylcholine receptor si…	GO:0005886(plasma membrane),GO:0005887(integral component of plasma membrane),GO:0005887(integral component of plasma membrane),GO:0016020(membrane),GO:0016021(integral component of membrane),GO:0030054(cell junction),GO:0030425(dendrite),GO:0045202(synapse),GO:0045211(postsynaptic membrane),GO:0098981(cholinergic synapse),GO:0098981(cholinergic synapse)	GO:0004930(G protein-coupled receptor activity),GO:0004993(G protein-coupled serotonin receptor activity),GO:0016907(G protein-coupled acetylcholine receptor activity),GO:0016907(G protein-coupled acetylcholine receptor activity),GO:0016907(G protein-coupled acetylcholine receptor activity),GO:0030594(neurotransmitter receptor activity),GO:1990763(arrestin family protein binding)	chr6:36365019-36501709	6:36365019-36505349
ENSMUSG00000116946	2.32073	0.507334	0.000105925	0.00752061	0.364339	0.724019	0.216043	1.03628	1.93269	3.66146	NA	NA	NA	NA	NA	NA	NA	NA
ENSMUSG00000102657	2.31993	-1.62614	0.0391101	0.327941	0.104097	0.103431	0	0.098693	0.10447	0.929027	NA	NA	NA	NA	NA	NA	NA	NA
ENSMUSG00000091514	2.31775	-0.765655	0.0041331	0.0951728	0.104097	0.103431	0.270053	0.296079	0.470114	1.69411	100503003	Gm17484	predicted gene, 17484	NA	NA	NA	chr8:26244508-26259729	8:26244508-26259732
ENSMUSG00000032246	2.31579	2.27562	3.956e-10	2.3519e-07	1.30121	1.55147	1.89037	5.82288	10.9171	6.94038	75600	Calml4	calmodulin-like 4	NA	NA	GO:0005509(calcium ion binding),GO:0030234(enzyme regulator activity)	chr9:62765386-62783199	9:62765362-62783203
ENSMUSG00000030934	2.31314	8.56904	1.16325e-06	0.000205602	130.954	118.222	132.434	244.364	380.479	1271.73	18242	Oat	ornithine aminotransferase	GO:0010121(arginine catabolic process to proline via ornithine),GO:0019544(arginine catabolic process to glutamate)	GO:0005654(nucleoplasm),GO:0005737(cytoplasm),GO:0005737(cytoplasm),GO:0005739(mitochondrion),GO:0005739(mitochondrion),GO:0005759(mitochondrial matrix)	GO:0003824(catalytic activity),GO:0004587(ornithine-oxo-acid transaminase activity),GO:0008483(transaminase activity),GO:0016740(transferase activity),GO:0030170(pyridoxal phosphate binding),GO:0042802(identical protein binding),GO:0042802(identical protein binding)	chr7:132159204-132178127	7:132159207-132178127
ENSMUSG00000001014	2.31062	-0.544706	0.00501917	0.106802	0.260242	0.206863	0.108021	0.296079	0.470114	2.18595	78369	Icam4	intercellular adhesion molecule 4, Landsteiner-Wiener blood group	GO:0007155(cell adhesion),GO:0098609(cell-cell adhesion)	GO:0005576(extracellular region),GO:0005615(extracellular space),GO:0005737(cytoplasm),GO:0005886(plasma membrane),GO:0005887(integral component of plasma membrane),GO:0016020(membrane),GO:0016021(integral component of membrane)	GO:0005178(integrin binding)	chr9:20940728-20941892	9:20940669-20941891
ENSMUSG00000107868	2.2947	-1.22645	0.00217911	0.0632781	0.104097	0.155147	0.0540107	0.296079	0.731289	0.601135	NA	NA	NA	NA	NA	NA	NA	NA
ENSMUSG00000022613	2.2919	0.940031	2.23422e-05	0.00238223	0.312291	1.03431	0.486096	2.02321	2.2461	4.80908	56727	Miox	myo-inositol oxygenase	GO:0019310(inositol catabolic process),GO:0019310(inositol catabolic process)	GO:0005737(cytoplasm)	GO:0004033(aldo-keto reductase (NADP) activity),GO:0005506(iron ion binding),GO:0008199(ferric iron binding),GO:0016491(oxidoreductase activity),GO:0016651(oxidoreductase activity, acting on NAD(P)H),GO:0046872(metal ion binding),GO:0050113(inositol oxygenase activity),GO:0050113(inositol oxygenase activity),GO:0050661(NADP binding)	chr15:89218676-89221210	15:89218601-89221218
ENSMUSG00000066072	2.28987	8.97455	5.09588e-06	0.000712814	256.495	157.578	98.2454	304.122	635.281	1566.01	13117	Cyp4a10	cytochrome P450, family 4, subfamily a, polypeptide 10	GO:0001822(kidney development),GO:0006629(lipid metabolic process),GO:0006631(fatty acid metabolic process),GO:0019369(arachidonic acid metabolic process),GO:0043651(linoleic acid metabolic process),GO:0046456(icosanoid biosynthetic process),GO:0048252(lauric acid metabolic process)	GO:0005737(cytoplasm),GO:0005783(endoplasmic reticulum),GO:0016020(membrane),GO:0016021(integral component of membrane),GO:0016324(apical plasma membrane),GO:0043231(intracellular membrane-bounded organelle),GO:0043231(intracellular membrane-bounded organelle),GO:0043231(intracellular membrane-bounded organelle)	GO:0004497(monooxygenase activity),GO:0005506(iron ion binding),GO:0008391(arachidonic acid monooxygenase activity),GO:0008391(arachidonic acid monooxygenase activity),GO:0008392(arachidonic acid epoxygenase activity),GO:0016491(oxidoreductase activity),GO:0016705(oxidoreductase activity, acting on paired donors, with incorporation or reduction of molecular oxygen),GO:0018685(alkane 1-monooxygena…	chr4:115375484-115390846	4:115375461-115390846
ENSMUSG00000090264	2.28752	7.35081	0.000198374	0.0117651	70.5777	28.9608	66.8652	54.5279	172.898	585.068	108112	Eif4ebp3	eukaryotic translation initiation factor 4E binding protein 3	GO:0006417(regulation of translation),GO:0017148(negative regulation of translation),GO:0045947(negative regulation of translational initiation)	GO:0005737(cytoplasm)	GO:0008190(eukaryotic initiation factor 4E binding)	chr18:36797113-36799377	18:36797113-36798970
ENSMUSG00000086417	2.28558	-1.88439	0.0354537	0.314026	0.0520484	0.0517156	0.0540107	0.148039	0.10447	0.601135	NA	NA	NA	NA	NA	NA	NA	NA
ENSMUSG00000039323	2.28488	10.5494	2.12574e-09	1.01437e-06	453.862	630.207	446.776	1185.01	2390.9	3884.37	16008	Igfbp2	insulin-like growth factor binding protein 2	GO:0040008(regulation of growth),GO:0042104(positive regulation of activated T cell proliferation),GO:0043567(regulation of insulin-like growth factor receptor signaling pathway)	GO:0005576(extracellular region),GO:0005615(extracellular space),GO:0005615(extracellular space),GO:0005615(extracellular space),GO:0005615(extracellular space),GO:0016324(apical plasma membrane),GO:0031410(cytoplasmic vesicle)	GO:0005520(insulin-like growth factor binding),GO:0019838(growth factor binding),GO:0031994(insulin-like growth factor I binding),GO:0031994(insulin-like growth factor I binding),GO:0031995(insulin-like growth factor II binding),GO:0031995(insulin-like growth factor II binding)	chr1:72863639-72891630;chr1:72864546-72891630	1:72863662-72891633
ENSMUSG00000104728	2.28143	-1.88659	0.0278435	0.279929	0	0.155147	0	0.148039	0.261175	0.437189	NA	NA	NA	NA	NA	NA	NA	NA
ENSMUSG00000108219	2.27433	0.0424427	0.00141727	0.0472079	0.364339	0.362009	0.216043	0.493465	0.940228	3.22427	NA	NA	NA	NA	NA	NA	NA	NA
ENSMUSG00000102543	2.27307	-1.88676	0.0192637	0.23387	0	0.103431	0.0540107	0.197386	0.20894	0.437189	93708	Pcdhgc5	protocadherin gamma subfamily C, 5	GO:0007155(cell adhesion),GO:0050808(synapse organization)	GO:0005887(integral component of plasma membrane),GO:0016020(membrane)	GO:0003674(molecular_function)	chr18:37952599-37974925	18:37952566-37974926
ENSMUSG00000110282	2.27256	-1.88773	0.0162366	0.211518	0.0520484	0.103431	0	0.197386	0.261175	0.382541	NA	NA	NA	NA	NA	NA	NA	NA
ENSMUSG00000115044	2.26453	-1.89034	0.0172953	0.219104	0.0520484	0.103431	0	0.345425	0.156705	0.327892	NA	NA	NA	NA	NA	NA	NA	NA
ENSMUSG00000098101	2.25158	-2.19831	0.0425648	0.341512	0.0520484	0.0517156	0	0.148039	0.156705	0.273243	NA	NA	NA	NA	NA	NA	NA	NA
ENSMUSG00000102556	2.24928	-2.19887	0.039859	0.331708	0.0520484	0.0517156	0	0.148039	0.20894	0.218595	NA	NA	NA	NA	NA	NA	NA	NA
ENSMUSG00000106386	2.24623	-2.2	0.0496343	0.365765	0.0520484	0.0517156	0	0.148039	0.313409	0.109297	NA	NA	NA	NA	NA	NA	NA	NA
ENSMUSG00000002265	2.24567	5.69562	2.41345e-07	5.77434e-05	17.3321	18.8245	17.8775	55.7615	36.9823	163.618	18616	Peg3	paternally expressed 3	GO:0000122(negative regulation of transcription by RNA polymerase II),GO:0006357(regulation of transcription by RNA polymerase II),GO:0006915(apoptotic process),GO:0010468(regulation of gene expression),GO:0045944(positive regulation of transcription by RNA polymerase II)	GO:0005634(nucleus),GO:0005737(cytoplasm),GO:0005776(autophagosome)	GO:0000977(RNA polymerase II transcription regulatory region sequence-specific DNA binding),GO:0000981(DNA-binding transcription factor activity, RNA polymerase II-specific),GO:0001227(DNA-binding transcription repressor activity, RNA polymerase II-specific),GO:0003676(nucleic acid binding),GO:0046872(metal ion binding)	chr7:6708959-6733418	7:6706891-6733430
ENSMUSG00000105442	2.2352	-1.10673	0.00690652	0.130162	0.156145	0.103431	0.108021	0.197386	0.417879	1.20227	NA	NA	NA	NA	NA	NA	NA	NA
ENSMUSG00000107655	2.23022	0.538099	0.00136816	0.0458838	0.572533	0.568872	0.270053	0.394772	2.66398	3.66146	NA	NA	NA	NA	NA	NA	NA	NA
ENSMUSG00000044034	2.22896	-1.44791	0.00900536	0.150107	0.104097	0	0.162032	0.197386	0.679054	0.437189	208990	Npb	neuropeptide B	GO:0007186(G protein-coupled receptor signaling pathway),GO:0007186(G protein-coupled receptor signaling pathway),GO:0007193(adenylate cyclase-inhibiting G protein-coupled receptor signaling pathway),GO:0007218(neuropeptide signaling pathway),GO:0007631(feeding behavior)	GO:0005576(extracellular region),GO:0005615(extracellular space)	GO:0001664(G protein-coupled receptor binding),GO:0001664(G protein-coupled receptor binding)	chr11:120499303-120499919;chr11:120499303-120499926	11:120499303-120499919
ENSMUSG00000048087	2.22539	-1.66987	0.0256837	0.270326	0.208194	0	0	0.197386	0.261175	0.601135	11615	Gm4737	predicted gene 4737	NA	NA	NA	chr16:45973356-45975440	16:45973348-45975440
ENSMUSG00000100862	2.217	11.4704	9.93923e-07	0.000182241	804.304	436.997	1772.31	2900.59	4338.16	6772.33	NA	NA	NA	NA	NA	NA	NA	NA
ENSMUSG00000037411	2.21323	1.85332	0.0379272	0.323325	0.728678	1.96519	1.0262	0.444118	16.6629	0.218595	18787	Serpine1	serine (or cysteine) peptidase inhibitor, clade E, member 1	GO:0001890(placenta development),GO:0008585(female gonad development),GO:0010466(negative regulation of peptidase activity),GO:0010469(regulation of signaling receptor activity),GO:0010628(positive regulation of gene expression),GO:0010629(negative regulation of gene expression),GO:0010757(negative regulation of plasminogen activation),GO:0010757(negative regulation of plasminogen activation),GO:…	GO:0005576(extracellular region),GO:0005615(extracellular space),GO:0005615(extracellular space),GO:0005615(extracellular space),GO:0005737(cytoplasm),GO:0042583(chromaffin granule),GO:0062023(collagen-containing extracellular matrix),GO:0070062(extracellular exosome)	GO:0002020(protease binding),GO:0004867(serine-type endopeptidase inhibitor activity),GO:0004867(serine-type endopeptidase inhibitor activity),GO:0004867(serine-type endopeptidase inhibitor activity),GO:0005102(signaling receptor binding),GO:0005515(protein binding),GO:0030414(peptidase inhibitor activity)	chr5:137090360-137101126	5:137090358-137101122
ENSMUSG00000097727	2.21299	-1.67143	0.0141892	0.195628	0.104097	0.0517156	0.0540107	0.148039	0.574584	0.327892	433111	F630040K05Rik	RIKEN cDNA F630040K05 gene	NA	NA	NA	chr17:46045432-46092178	17:46045432-46099520
ENSMUSG00000111250	2.21202	-1.13146	0.0270834	0.275596	0.156145	0.155147	0.0540107	0.0493465	0.365644	1.36622	NA	NA	NA	NA	NA	NA	NA	NA
ENSMUSG00000108353	2.17451	-1.93492	0.0449508	0.350542	0	0.0517156	0.108021	0.296079	0.0522349	0.437189	NA	NA	NA	NA	NA	NA	NA	NA
ENSMUSG00000055653	2.16942	5.50267	1.84915e-13	1.93038e-10	13.4285	16.911	19.0118	66.2723	53.3318	102.466	14734	Gpc3	glypican 3	GO:0001658(branching involved in ureteric bud morphogenesis),GO:0001822(kidney development),GO:0008285(negative regulation of cell population proliferation),GO:0009617(response to bacterium),GO:0009887(animal organ morphogenesis),GO:0009948(anterior/posterior axis specification),GO:0009966(regulation of signal transduction),GO:0010171(body morphogenesis),GO:0010466(negative regulation of peptidas…	GO:0005764(lysosome),GO:0005796(Golgi lumen),GO:0005886(plasma membrane),GO:0005886(plasma membrane),GO:0005887(integral component of plasma membrane),GO:0009986(cell surface),GO:0016020(membrane),GO:0031225(anchored component of membrane),GO:0046658(anchored component of plasma membrane),GO:0046658(anchored component of plasma membrane),GO:0046658(anchored component of plasma membrane),GO:006202…	GO:0005515(protein binding),GO:0030414(peptidase inhibitor activity),GO:0060422(peptidyl-dipeptidase inhibitor activity)	chrX:51361304-51702851	X:51361303-51702827
ENSMUSG00000083863	2.1627	-1.70755	0.0480422	0.358926	0.156145	0	0.0540107	0.0493465	0.313409	0.655784	NA	NA	NA	NA	NA	NA	NA	NA
ENSMUSG00000030664	2.15218	-1.31447	0.00729248	0.134846	0.104097	0.0517156	0.162032	0.197386	0.574584	0.710432	68469	Sox6os	SRY (sex determining region Y)-box 6, opposite strand	GO:0008150(biological_process)	GO:0005575(cellular_component)	GO:0003674(molecular_function)	chr7:115631214-115631785	7:115631214-115631785
ENSMUSG00000115022	2.14723	-1.49282	0.0346956	0.310676	0.260242	0	0	0.740197	0.261175	0.218595	NA	NA	NA	NA	NA	NA	NA	NA
ENSMUSG00000041477	2.12908	2.42633	2.70604e-05	0.00275077	1.76965	2.3272	1.78235	3.35556	5.95478	16.5039	319618	Dcp1b	decapping mRNA 1B	GO:0000184(nuclear-transcribed mRNA catabolic process, nonsense-mediated decay),GO:0000290(deadenylation-dependent decapping of nuclear-transcribed mRNA),GO:0031087(deadenylation-independent decapping of nuclear-transcribed mRNA),GO:0043085(positive regulation of catalytic activity)	GO:0000932(P-body),GO:0000932(P-body),GO:0005634(nucleus),GO:0005737(cytoplasm),GO:0005829(cytosol),GO:0043231(intracellular membrane-bounded organelle)	GO:0003729(mRNA binding),GO:0008047(enzyme activator activity),GO:0016787(hydrolase activity),GO:0030234(enzyme regulator activity)	chr6:119152214-119198575	6:119152214-119198577
ENSMUSG00000097222	2.12837	1.12856	0.000142922	0.00922363	0.728678	0.620588	0.972192	1.3817	2.55951	6.28459	68434	Gata6os	GATA binding protein 6, opposite strand	GO:0008150(biological_process)	GO:0005575(cellular_component)	GO:0003674(molecular_function)	chr18:11042037-11052567;chr18:11049929-11052567	18:10987944-11052567
ENSMUSG00000022510	2.11916	-1.34575	0.0227461	0.252693	0.156145	0.155147	0	0.098693	0.574584	0.765081	22061	Trp63	transformation related protein 63	GO:0000122(negative regulation of transcription by RNA polymerase II),GO:0000122(negative regulation of transcription by RNA polymerase II),GO:0000122(negative regulation of transcription by RNA polymerase II),GO:0000122(negative regulation of transcription by RNA polymerase II),GO:0000122(negative regulation of transcription by RNA polymerase II),GO:0001501(skeletal system development),GO:000173…	GO:0000785(chromatin),GO:0005634(nucleus),GO:0005634(nucleus),GO:0005654(nucleoplasm),GO:0005737(cytoplasm),GO:0005791(rough endoplasmic reticulum),GO:0030425(dendrite),GO:0032991(protein-containing complex),GO:0043005(neuron projection)	GO:0000976(transcription regulatory region sequence-specific DNA binding),GO:0000977(RNA polymerase II transcription regulatory region sequence-specific DNA binding),GO:0000978(RNA polymerase II cis-regulatory region sequence-specific DNA binding),GO:0000981(DNA-binding transcription factor activity, RNA polymerase II-specific),GO:0001228(DNA-binding transcription activator activity, RNA polymera…	chr16:25502515-25695893;chr16:25502515-25710838;chr16:25620666-25695893;chr16:25620666-25710838	16:25502513-25710852
ENSMUSG00000113175	2.11771	5.77426	0.000415043	0.0198603	21.6521	22.4446	17.2834	22.7981	35.2586	208.43	NA	NA	NA	NA	NA	NA	NA	NA
ENSMUSG00000028354	2.11373	-1.1878	0.0420762	0.339709	0.156145	0.0517156	0.162032	0	0.470114	1.20227	54418	Fmn2	formin 2	GO:0006974(cellular response to DNA damage stimulus),GO:0007275(multicellular organism development),GO:0015031(protein transport),GO:0016192(vesicle-mediated transport),GO:0016344(meiotic chromosome movement towards spindle pole),GO:0040038(polar body extrusion after meiotic divisions),GO:0042177(negative regulation of protein catabolic process),GO:0043066(negative regulation of apoptotic process…	GO:0005634(nucleus),GO:0005634(nucleus),GO:0005730(nucleolus),GO:0005737(cytoplasm),GO:0005783(endoplasmic reticulum),GO:0005789(endoplasmic reticulum membrane),GO:0005789(endoplasmic reticulum membrane),GO:0005819(spindle),GO:0005829(cytosol),GO:0005856(cytoskeleton),GO:0005884(actin filament),GO:0005886(plasma membrane),GO:0005902(microvillus),GO:0005938(cell cortex),GO:0015629(actin cytoskelet…	GO:0003779(actin binding),GO:0008017(microtubule binding)	chr1:174329391-174650295	1:174329391-174650295
ENSMUSG00000092500	2.1121	2.03458	0.000173693	0.010649	1.6135	2.06863	0.81016	2.71406	3.96985	12.8424	NA	NA	NA	NA	NA	NA	NA	NA
ENSMUSG00000074213	2.11166	0.605343	0.00507146	0.107332	0	0.568872	1.0262	0.937583	2.35057	3.66146	NA	NA	NA	NA	NA	NA	NA	NA
ENSMUSG00000085651	2.10712	0.977529	0.000630888	0.0266754	1.30121	0.258578	0.540107	1.23366	2.97739	4.91838	NA	NA	NA	NA	NA	NA	NA	NA
ENSMUSG00000085105	2.10609	0.346096	0.000223729	0.0125769	0.416387	0.620588	0.270053	0.937583	1.72375	3.06032	100126229	Gm12758	predicted gene 12758	GO:0008150(biological_process)	GO:0005575(cellular_component)	GO:0003674(molecular_function)	chr7:33933802-33939632	7:33933802-33939632
ENSMUSG00000056978	2.09774	3.71846	0.0066547	0.126644	2.65447	1.60318	10.5861	1.97386	35.0496	26.5592	66438	Hamp2	hepcidin antimicrobial peptide 2	GO:0006879(cellular iron ion homeostasis),GO:0031640(killing of cells of other organism),GO:0034760(negative regulation of iron ion transmembrane transport),GO:0042742(defense response to bacterium),GO:0050832(defense response to fungus)	GO:0005576(extracellular region),GO:0005615(extracellular space)	GO:0005179(hormone activity)	chr7:30621797-30623606	7:30621797-30624106
ENSMUSG00000048503	2.08518	-0.0893741	0.00147121	0.048092	0.364339	0.206863	0.378075	0.493465	1.14917	2.45919	235300	Tlcd5	TLC domain containing 5	GO:0008150(biological_process)	GO:0005575(cellular_component),GO:0016020(membrane),GO:0016021(integral component of membrane)	GO:0003674(molecular_function)	chr9:43019948-43027865	9:43019945-43027865
ENSMUSG00000106427	2.0845	-1.98271	0.0336385	0.306341	0.0520484	0.0517156	0.0540107	0.148039	0.20894	0.382541	NA	NA	NA	NA	NA	NA	NA	NA
ENSMUSG00000068303	2.0797	-1.98442	0.0362637	0.317423	0	0.103431	0.0540107	0.148039	0.365644	0.218595	NA	NA	NA	NA	NA	NA	NA	NA
ENSMUSG00000039963	2.07879	-1.55029	0.0413349	0.336959	0.104097	0.103431	0.0540107	0.0493465	0.313409	0.81973	207607	Ccdc40	coiled-coil domain containing 40	GO:0001947(heart looping),GO:0001947(heart looping),GO:0003341(cilium movement),GO:0003341(cilium movement),GO:0003351(epithelial cilium movement involved in extracellular fluid movement),GO:0003356(regulation of cilium beat frequency),GO:0007368(determination of left/right symmetry),GO:0030317(flagellated sperm motility),GO:0030324(lung development),GO:0030324(lung development),GO:0035082(axonem…	GO:0005737(cytoplasm),GO:0005737(cytoplasm),GO:0005929(cilium),GO:0005929(cilium),GO:0005929(cilium),GO:0005930(axoneme),GO:0031514(motile cilium),GO:0042995(cell projection)	GO:0003674(molecular_function)	chr11:119119398-119156064	11:119119398-119156064
ENSMUSG00000097462	2.07659	-0.604554	0.0127002	0.184977	0.104097	0.413725	0.108021	0.148039	1.0447	1.53016	330385	9530026P05Rik	RIKEN cDNA 9530026P05 gene	GO:0008150(biological_process)	GO:0005575(cellular_component)	GO:0003674(molecular_function)	chr6:92917563-93088730	6:92917310-93249960
ENSMUSG00000051113	2.06896	0.646837	3.46227e-05	0.00328146	0.624581	0.724019	0.324064	1.57909	2.03716	3.49751	75538	Fam71e1	family with sequence similarity 71, member E1	GO:0008150(biological_process)	NA	GO:0003674(molecular_function)	chr7:44146019-44150558;chr7:44146019-44153690	7:44146005-44150910
ENSMUSG00000095789	2.05914	-0.508186	0.00927162	0.152345	0.104097	0.155147	0.432085	0.394772	0.470114	2.07665	69034	Nupr1l	nuclear protein transcriptional regulator 1 like	GO:0000122(negative regulation of transcription by RNA polymerase II),GO:0006357(regulation of transcription by RNA polymerase II),GO:0006974(cellular response to DNA damage stimulus),GO:0007049(cell cycle),GO:0007050(cell cycle arrest),GO:0008285(negative regulation of cell population proliferation),GO:0008285(negative regulation of cell population proliferation),GO:0009267(cellular response to …	GO:0005634(nucleus),GO:0005634(nucleus)	NA	chr5:129937381-129940122;chr5:129937381-129942629	5:129937381-129942630
ENSMUSG00000032839	2.0572	0.866666	0.000712419	0.0293018	0.468436	0.982597	0.540107	1.03628	2.03716	5.30092	22063	Trpc1	transient receptor potential cation channel, subfamily C, member 1	GO:0006811(ion transport),GO:0006816(calcium ion transport),GO:0006828(manganese ion transport),GO:0042438(melanin biosynthetic process),GO:0046541(saliva secretion),GO:0051281(positive regulation of release of sequestered calcium ion into cytosol),GO:0051480(regulation of cytosolic calcium ion concentration),GO:0051480(regulation of cytosolic calcium ion concentration),GO:0051592(response to cal…	GO:0005737(cytoplasm),GO:0005886(plasma membrane),GO:0005887(integral component of plasma membrane),GO:0016020(membrane),GO:0016021(integral component of membrane),GO:0016323(basolateral plasma membrane),GO:0030017(sarcomere),GO:0032991(protein-containing complex),GO:0034703(cation channel complex),GO:0043034(costamere),GO:0043235(receptor complex),GO:0045121(membrane raft)	GO:0005102(signaling receptor binding),GO:0005216(ion channel activity),GO:0005261(cation channel activity),GO:0005262(calcium channel activity),GO:0005515(protein binding),GO:0015279(store-operated calcium channel activity),GO:0015279(store-operated calcium channel activity),GO:0044325(ion channel binding),GO:0051117(ATPase binding),GO:0070679(inositol 1,4,5 trisphosphate binding),GO:0070679(ino…	chr9:95587135-95632401	9:95587135-95632428
ENSMUSG00000027223	2.0569	3.08272	0.00136406	0.0458838	3.01881	3.25809	3.45668	2.91144	5.5369	32.1334	19099	Mapk8ip1	mitogen-activated protein kinase 8 interacting protein 1	GO:0006355(regulation of transcription, DNA-templated),GO:0007165(signal transduction),GO:0007165(signal transduction),GO:0007258(JUN phosphorylation),GO:0016192(vesicle-mediated transport),GO:0043066(negative regulation of apoptotic process),GO:0043508(negative regulation of JUN kinase activity),GO:0046328(regulation of JNK cascade),GO:0046328(regulation of JNK cascade),GO:0046329(negative regul…	GO:0005634(nucleus),GO:0005737(cytoplasm),GO:0005737(cytoplasm),GO:0005737(cytoplasm),GO:0005739(mitochondrion),GO:0005783(endoplasmic reticulum),GO:0005829(cytosol),GO:0005829(cytosol),GO:0005886(plasma membrane),GO:0016020(membrane),GO:0030424(axon),GO:0030425(dendrite),GO:0043005(neuron projection),GO:0044294(dendritic growth cone),GO:0044295(axonal growth cone),GO:0044297(cell body),GO:004430…	GO:0005078(MAP-kinase scaffold activity),GO:0005078(MAP-kinase scaffold activity),GO:0005515(protein binding),GO:0008432(JUN kinase binding),GO:0019894(kinesin binding),GO:0019894(kinesin binding),GO:0019901(protein kinase binding),GO:0031434(mitogen-activated protein kinase kinase binding),GO:0031435(mitogen-activated protein kinase kinase kinase binding),GO:0042802(identical protein binding)	chr2:92214021-92223028;chr2:92214021-92231608	2:92214021-92231608
ENSMUSG00000111176	2.05571	-1.75656	0.0172902	0.219104	0	0.155147	0.0540107	0.296079	0.365644	0.273243	NA	NA	NA	NA	NA	NA	NA	NA
ENSMUSG00000053702	2.05476	-1.22215	0.0140675	0.194997	0.156145	0.155147	0.0540107	0.246732	0.313409	1.03832	74103	Nebl	nebulette	GO:0048747(muscle fiber development),GO:0071691(cardiac muscle thin filament assembly)	GO:0005737(cytoplasm),GO:0030018(Z disc)	GO:0003779(actin binding),GO:0046872(metal ion binding),GO:0051015(actin filament binding)	chr2:17347484-17467667;chr2:17347484-17674976;chr2:17347484-17735945;chr2:17379828-17530941;chr2:17729567-17735945	2:17348720-17736275
ENSMUSG00000107018	2.05351	-1.2242	0.0315396	0.297203	0.364339	0	0	0.246732	0.522349	0.81973	NA	NA	NA	NA	NA	NA	NA	NA
ENSMUSG00000108961	2.05322	1.73936	0.00358748	0.0861477	0.98892	0.517156	2.26845	1.82582	2.03716	11.8588	NA	NA	NA	NA	NA	NA	NA	NA
ENSMUSG00000087528	2.04701	-1.37655	0.0485687	0.361676	0	0.0517156	0.270053	0.296079	0.10447	0.983676	NA	NA	NA	NA	NA	NA	NA	NA
ENSMUSG00000091631	2.04462	-1.37928	0.0102939	0.162411	0.104097	0.0517156	0.162032	0.296079	0.313409	0.765081	328759	Vmn2r95	vomeronasal 2, receptor 95	NA	GO:0005887(integral component of plasma membrane)	GO:0004930(G protein-coupled receptor activity)	chr17:18644366-18672586	17:18644340-18681167
ENSMUSG00000086455	2.04362	-0.94908	0.0445392	0.349526	0.104097	0.0517156	0.324064	0.345425	0.0522349	1.63946	NA	NA	NA	NA	NA	NA	NA	NA
ENSMUSG00000046721	2.04213	-0.841336	0.033264	0.304717	0	0.517156	0	0.641504	0.365644	1.20227	100040970	Rpl14-ps1	ribosomal protein L14, pseudogene 1	NA	NA	NA	chr7:44974382-44975075	7:44974389-44975041
ENSMUSG00000037010	2.03862	-0.825382	0.0159665	0.209817	0.208194	0.155147	0.162032	0.592158	1.51481	0.109297	30878	Apln	apelin	GO:0001525(angiogenesis),GO:0002026(regulation of the force of heart contraction),GO:0007165(signal transduction),GO:0007186(G protein-coupled receptor signaling pathway),GO:0007275(multicellular organism development),GO:0007369(gastrulation),GO:0007631(feeding behavior),GO:0008284(positive regulation of cell population proliferation),GO:0010629(negative regulation of gene expression),GO:0031652(…	GO:0005576(extracellular region),GO:0005615(extracellular space),GO:0005615(extracellular space),GO:0048471(perinuclear region of cytoplasm)	GO:0005102(signaling receptor binding),GO:0005179(hormone activity),GO:0031704(apelin receptor binding),GO:0042802(identical protein binding)	chrX:47114023-47123730	X:47114023-47123730
ENSMUSG00000071550	2.02844	0.934128	0.00048788	0.0223476	0.260242	0.413725	1.45829	1.77647	3.18633	3.77076	212517	Cfap44	cilia and flagella associated protein 44	GO:0000226(microtubule cytoskeleton organization),GO:0007288(sperm axoneme assembly),GO:0007288(sperm axoneme assembly),GO:0007288(sperm axoneme assembly),GO:0030317(flagellated sperm motility),GO:0060271(cilium assembly),GO:0060285(cilium-dependent cell motility)	GO:0005575(cellular_component),GO:0005737(cytoplasm),GO:0005856(cytoskeleton),GO:0005929(cilium),GO:0031514(motile cilium),GO:0042995(cell projection)	GO:0008233(peptidase activity)	chr16:44215162-44302791	16:44215159-44302791
ENSMUSG00000001670	2.02535	11.0652	0.000264776	0.0143499	686.675	499.987	1348.43	1060.75	2203.32	7056.12	234724	Tat	tyrosine aminotransferase	GO:0006103(2-oxoglutarate metabolic process),GO:0006103(2-oxoglutarate metabolic process),GO:0006520(cellular amino acid metabolic process),GO:0006536(glutamate metabolic process),GO:0006536(glutamate metabolic process),GO:0006559(L-phenylalanine catabolic process),GO:0006572(tyrosine catabolic process),GO:0006572(tyrosine catabolic process),GO:0006979(response to oxidative stress),GO:0009058(bio…	GO:0005739(mitochondrion),GO:0005739(mitochondrion)	GO:0003824(catalytic activity),GO:0004838(L-tyrosine:2-oxoglutarate aminotransferase activity),GO:0004838(L-tyrosine:2-oxoglutarate aminotransferase activity),GO:0008483(transaminase activity),GO:0016597(amino acid binding),GO:0016740(transferase activity),GO:0030170(pyridoxal phosphate binding),GO:0042802(identical protein binding),GO:0080130(L-phenylalanine:2-oxoglutarate aminotransferase activ…	chr8:110717068-110726436	8:110717069-110726435
ENSMUSG00000027520	2.01758	-0.289377	0.0079457	0.140692	0.312291	0.206863	0.324064	0.394772	0.522349	2.56849	73884	Zdbf2	zinc finger, DBF-type containing 2	GO:0008150(biological_process)	GO:0005575(cellular_component)	GO:0003674(molecular_function)	chr1:63239517-63353734;chr1:63312428-63353734	1:63312424-63353735
ENSMUSG00000025533	2.01576	9.83364	2.12809e-07	5.21886e-05	387.969	302.95	394.386	669.632	1307.49	2411.86	109900	Asl	argininosuccinate lyase	GO:0000050(urea cycle),GO:0000053(argininosuccinate metabolic process),GO:0001889(liver development),GO:0006520(cellular amino acid metabolic process),GO:0006526(arginine biosynthetic process),GO:0007626(locomotory behavior),GO:0008652(cellular amino acid biosynthetic process),GO:0009791(post-embryonic development),GO:0019676(ammonia assimilation cycle),GO:0042450(arginine biosynthetic process vi…	GO:0005634(nucleus),GO:0005737(cytoplasm),GO:0005741(mitochondrial outer membrane),GO:0005783(endoplasmic reticulum),GO:0005829(cytosol),GO:0043025(neuronal cell body),GO:0043204(perikaryon),GO:0048471(perinuclear region of cytoplasm),GO:0070852(cell body fiber)	GO:0003824(catalytic activity),GO:0004056(argininosuccinate lyase activity),GO:0004056(argininosuccinate lyase activity),GO:0016829(lyase activity),GO:0042802(identical protein binding)	chr5:130040099-130053222	5:130040099-130058088
ENSMUSG00000026205	2.01493	-1.40947	0.0389604	0.327823	0.0520484	0.206863	0.0540107	0.098693	0.313409	0.929027	22626	Slc23a3	solute carrier family 23 (nucleobase transporters), member 3	GO:0008150(biological_process),GO:0055085(transmembrane transport)	GO:0005575(cellular_component),GO:0005737(cytoplasm),GO:0016020(membrane),GO:0016021(integral component of membrane)	GO:0005215(transporter activity),GO:0022857(transmembrane transporter activity)	chr1:75102186-75110534	1:75102185-75110534
ENSMUSG00000042851	2.01413	2.0626	6.42551e-05	0.00524685	1.45736	1.55147	1.83636	2.02321	7.73077	9.89141	78751	Zc3h6	zinc finger CCCH type containing 6	NA	GO:0005634(nucleus)	GO:0046872(metal ion binding)	chr2:128809322-128860483	2:128809322-128860483
ENSMUSG00000078607	2.00949	2.12961	5.04872e-06	0.000712814	1.6135	2.01691	1.45829	3.01014	7.67853	9.89141	69066	1810010H24Rik	RIKEN cDNA 1810010H24 gene	GO:0008150(biological_process)	GO:0005575(cellular_component)	GO:0003674(molecular_function)	chr11:106916695-106921268	11:106916507-106921269
ENSMUSG00000029822	2.00789	1.80263	0.000831223	0.0330786	1.76965	1.13774	1.13422	1.82582	2.87292	11.6402	71720	Osbpl3	oxysterol binding protein-like 3	GO:0006869(lipid transport)	GO:0005634(nucleus),GO:0005737(cytoplasm),GO:0005783(endoplasmic reticulum),GO:0005829(cytosol),GO:0005829(cytosol),GO:0005886(plasma membrane),GO:0005886(plasma membrane),GO:0016020(membrane),GO:0031965(nuclear membrane),GO:0042995(cell projection),GO:0043231(intracellular membrane-bounded organelle),GO:0097038(perinuclear endoplasmic reticulum),GO:0097038(perinuclear endoplasmic reticulum)	GO:0008289(lipid binding),GO:0015248(sterol transporter activity),GO:0015485(cholesterol binding),GO:0015485(cholesterol binding),GO:0032934(sterol binding)	chr6:50270307-50359817;chr6:50270307-50433150;chr6:50270307-50433334	6:50270310-50433181
ENSMUSG00000008129	2.00645	0.614689	0.00233862	0.0661116	0.416387	0.258578	1.0262	0.83889	4.12656	1.9127	74666	Brme1	break repair meiotic recombinase recruitment factor 1	GO:0007141(male meiosis I),GO:0007283(spermatogenesis),GO:0051321(meiotic cell cycle),GO:1990918(double-strand break repair involved in meiotic recombination)	GO:0005694(chromosome)	GO:0005515(protein binding)	chr8:84874667-84899226	8:84874654-84899219
ENSMUSG00000020017	2.00105	8.71147	7.91403e-07	0.000150743	180.192	166.162	156.253	264.497	635.385	1112.1	15109	Hal	histidine ammonia lyase	GO:0006547(histidine metabolic process),GO:0006548(histidine catabolic process),GO:0006548(histidine catabolic process)	GO:0005737(cytoplasm)	GO:0003824(catalytic activity),GO:0004397(histidine ammonia-lyase activity),GO:0004397(histidine ammonia-lyase activity),GO:0004397(histidine ammonia-lyase activity),GO:0016829(lyase activity),GO:0016841(ammonia-lyase activity)	chr10:93324630-93352623	10:93324630-93355166
ENSMUSG00000105556	2.00041	-1.1084	0.00933865	0.152679	0.104097	0.155147	0.162032	0.246732	0.470114	1.03832	NA	NA	NA	NA	NA	NA	NA	NA
ENSMUSG00000096519	1.99794	-1.11415	0.021336	0.245146	0.156145	0.258578	0	0.592158	0.156705	0.983676	NA	NA	NA	NA	NA	NA	NA	NA
ENSMUSG00000019945	1.99573	1.81431	8.19725e-05	0.0061149	1.24916	1.49975	1.35027	1.82582	5.64137	8.96238	73287	Cabcoco1	ciliary associated calcium binding coiled-coil 1	GO:0008150(biological_process)	GO:0005737(cytoplasm),GO:0005813(centrosome),GO:0005856(cytoskeleton),GO:0005929(cilium),GO:0031514(motile cilium),GO:0036126(sperm flagellum),GO:0042995(cell projection)	GO:0005509(calcium ion binding),GO:0046872(metal ion binding)	chr10:68266786-68377705	10:68266783-68377726
ENSMUSG00000020423	1.99529	5.35975	5.2692e-05	0.00453405	19.2579	11.1189	18.9037	26.8938	34.7884	134.873	12227	Btg2	BTG anti-proliferation factor 2	GO:0000122(negative regulation of transcription by RNA polymerase II),GO:0006479(protein methylation),GO:0006974(cellular response to DNA damage stimulus),GO:0008285(negative regulation of cell population proliferation),GO:0008285(negative regulation of cell population proliferation),GO:0008306(associative learning),GO:0009952(anterior/posterior pattern specification),GO:0017148(negative regulati…	GO:0005634(nucleus),GO:0005737(cytoplasm)	GO:0003714(transcription corepressor activity),GO:0005515(protein binding)	chr1:134002603-134006893	1:134002908-134006858
ENSMUSG00000094152	1.99381	-0.554272	0.00090168	0.0348916	0.312291	0.206863	0.162032	0.542811	1.09693	1.14762	381884	Slc6a16	solute carrier family 6, member 16	GO:0035725(sodium ion transmembrane transport)	GO:0005887(integral component of plasma membrane)	NA	chr7:44890177-44922789	7:44890509-44922791
ENSMUSG00000047798	1.99194	0.783217	0.000252805	0.013893	0.728678	0.724019	0.486096	1.48039	1.67152	4.64514	246746	Cd300lf	CD300 molecule like family member F	GO:0002376(immune system process),GO:0030316(osteoclast differentiation),GO:0033004(negative regulation of mast cell activation),GO:0033004(negative regulation of mast cell activation),GO:0034125(negative regulation of MyD88-dependent toll-like receptor signaling pathway),GO:0035666(TRIF-dependent toll-like receptor signaling pathway),GO:0035772(interleukin-13-mediated signaling pathway),GO:19022…	GO:0005886(plasma membrane),GO:0016020(membrane),GO:0016021(integral component of membrane)	GO:0001618(virus receptor activity),GO:0001786(phosphatidylserine binding),GO:0004888(transmembrane signaling receptor activity),GO:0005136(interleukin-4 receptor binding),GO:0005515(protein binding),GO:0008289(lipid binding),GO:0097001(ceramide binding),GO:0097001(ceramide binding)	chr11:115007040-115024818	11:115007040-115024818
ENSMUSG00000048078	1.98796	0.504485	0.00217413	0.0632781	0.728678	0.310294	0.540107	0.542811	3.70868	2.07665	23966	Tenm4	teneurin transmembrane protein 4	GO:0001702(gastrulation with mouth forming second),GO:0007157(heterophilic cell-cell adhesion via plasma membrane cell adhesion molecules),GO:0007165(signal transduction),GO:0007275(multicellular organism development),GO:0030154(cell differentiation),GO:0031641(regulation of myelination),GO:0031643(positive regulation of myelination),GO:0032289(central nervous system myelin formation),GO:0032289(…	GO:0005634(nucleus),GO:0005737(cytoplasm),GO:0005886(plasma membrane),GO:0005887(integral component of plasma membrane),GO:0016020(membrane),GO:0016021(integral component of membrane),GO:0042995(cell projection),GO:0043005(neuron projection),GO:0043005(neuron projection)	GO:0042802(identical protein binding),GO:0042803(protein homodimerization activity),GO:0042803(protein homodimerization activity),GO:0046982(protein heterodimerization activity),GO:0050839(cell adhesion molecule binding)	chr7:95820451-96560299;chr7:95859844-96560299;chr7:95860878-96560299	7:95820453-96560300
ENSMUSG00000085303	1.98128	-1.7962	0.0342108	0.307982	0.104097	0	0.108021	0.246732	0.156705	0.491838	NA	NA	NA	NA	NA	NA	NA	NA
ENSMUSG00000110221	1.9812	-1.59336	0.0125017	0.183724	0.104097	0.0517156	0.108021	0.246732	0.417879	0.437189	102640043	Gm36210	predicted gene, 36210	NA	NA	NA	chr7:4899945-4910716	7:4901449-4909515
ENSMUSG00000044820	1.9808	-1.79864	0.026579	0.273873	0.104097	0.103431	0	0.197386	0.417879	0.273243	246735	AY074887	cDNA sequence AY074887	GO:0007050(cell cycle arrest),GO:0008285(negative regulation of cell population proliferation),GO:0097190(apoptotic signaling pathway)	GO:0005615(extracellular space),GO:0005737(cytoplasm)	GO:0003674(molecular_function)	chr9:54857541-54858238	9:54857514-54858282
ENSMUSG00000097414	1.97835	-2.03503	0.0476586	0.357298	0.104097	0.0517156	0	0.197386	0.156705	0.327892	NA	NA	NA	NA	NA	NA	NA	NA
ENSMUSG00000061039	1.97617	-2.03434	0.0456515	0.351531	0.104097	0	0.0540107	0.148039	0.261175	0.273243	258783	Olfr920	olfactory receptor 920	GO:0007186(G protein-coupled receptor signaling pathway),GO:0007186(G protein-coupled receptor signaling pathway),GO:0007608(sensory perception of smell),GO:0007608(sensory perception of smell)	GO:0016021(integral component of membrane)	GO:0004984(olfactory receptor activity),GO:0004984(olfactory receptor activity),GO:0005549(odorant binding)	chr9:38664092-38668159	9:38663595-38671413
ENSMUSG00000111892	1.97615	-2.03565	0.0425906	0.341512	0.0520484	0.103431	0	0.197386	0.20894	0.273243	NA	NA	NA	NA	NA	NA	NA	NA
ENSMUSG00000108943	1.97585	-2.03558	0.0426151	0.34153	0.104097	0.0517156	0	0.197386	0.20894	0.273243	NA	NA	NA	NA	NA	NA	NA	NA
ENSMUSG00000114996	1.97577	-2.03458	0.0432893	0.34464	0.0520484	0.0517156	0.0540107	0.197386	0.156705	0.327892	NA	NA	NA	NA	NA	NA	NA	NA
ENSMUSG00000087439	1.97454	-1.4194	0.0134171	0.191301	0.208194	0.0517156	0.0540107	0.592158	0.20894	0.491838	NA	NA	NA	NA	NA	NA	NA	NA
ENSMUSG00000097267	1.97403	-1.80082	0.0285429	0.283536	0.104097	0.103431	0	0.394772	0.156705	0.327892	74303	1700109K24Rik	RIKEN cDNA 1700109K24 gene	GO:0008150(biological_process)	GO:0005575(cellular_component)	GO:0003674(molecular_function)	chr15:76968598-76980514	15:76968598-76980514
ENSMUSG00000097448	1.9712	-1.13509	0.0210501	0.243576	0.104097	0.258578	0.0540107	0.148039	0.470114	1.09297	NA	NA	NA	NA	NA	NA	NA	NA
ENSMUSG00000041046	1.96585	-0.583704	0.0219449	0.248537	0.260242	0.258578	0.162032	0.444118	0.156705	2.1313	56089	Ramp3	receptor (calcitonin) activity modifying protein 3	GO:0001525(angiogenesis),GO:0001921(positive regulation of receptor recycling),GO:0006816(calcium ion transport),GO:0006816(calcium ion transport),GO:0006886(intracellular protein transport),GO:0007186(G protein-coupled receptor signaling pathway),GO:0007186(G protein-coupled receptor signaling pathway),GO:0007189(adenylate cyclase-activating G protein-coupled receptor signaling pathway),GO:00082…	GO:0005764(lysosome),GO:0005886(plasma membrane),GO:0005886(plasma membrane),GO:0009986(cell surface),GO:0009986(cell surface),GO:0016020(membrane),GO:0016021(integral component of membrane),GO:0043235(receptor complex),GO:0043235(receptor complex),GO:0150058(amylin receptor complex 3),GO:1903143(adrenomedullin receptor complex)	GO:0001605(adrenomedullin receptor activity),GO:0015026(coreceptor activity),GO:0015026(coreceptor activity),GO:0015026(coreceptor activity),GO:0097643(amylin receptor activity)	chr11:6608533-6627475	11:6608521-6627475
ENSMUSG00000050122	1.96193	1.77523	2.77216e-05	0.00280345	1.19711	1.13774	1.72834	2.36863	5.32796	8.1973	70853	Vwa3b	von Willebrand factor A domain containing 3B	GO:0008150(biological_process)	GO:0005654(nucleoplasm),GO:0005829(cytosol)	GO:0003674(molecular_function)	chr1:37068394-37180416;chr1:37068394-37226688	1:37065677-37226694
ENSMUSG00000021565	1.95275	-0.673608	0.000726746	0.0297478	0.208194	0.206863	0.216043	0.690851	1.0447	0.765081	74338	Slc6a19	solute carrier family 6 (neurotransmitter transporter), member 19	GO:0006865(amino acid transport),GO:0015804(neutral amino acid transport),GO:0015804(neutral amino acid transport),GO:0035725(sodium ion transmembrane transport)	GO:0005886(plasma membrane),GO:0005887(integral component of plasma membrane),GO:0016020(membrane),GO:0016021(integral component of membrane),GO:0016324(apical plasma membrane),GO:0016324(apical plasma membrane),GO:0031526(brush border membrane),GO:0031526(brush border membrane)	GO:0005328(neurotransmitter:sodium symporter activity),GO:0005515(protein binding),GO:0015175(neutral amino acid transmembrane transporter activity),GO:0015175(neutral amino acid transmembrane transporter activity),GO:0015293(symporter activity)	chr13:73827864-73840755;chr13:73827864-73848899	13:73827864-73852984
ENSMUSG00000040213	1.95191	8.15088	6.56966e-07	0.000132876	118.722	104.259	127.141	196.892	403.724	754.042	229905	Kyat3	kynurenine aminotransferase 3	GO:0006103(2-oxoglutarate metabolic process),GO:0006520(cellular amino acid metabolic process),GO:0009058(biosynthetic process),GO:0070189(kynurenine metabolic process)	GO:0005737(cytoplasm),GO:0005739(mitochondrion),GO:0005739(mitochondrion)	GO:0003824(catalytic activity),GO:0008483(transaminase activity),GO:0016212(kynurenine-oxoglutarate transaminase activity),GO:0016212(kynurenine-oxoglutarate transaminase activity),GO:0016740(transferase activity),GO:0016829(lyase activity),GO:0030170(pyridoxal phosphate binding),GO:0036137(kynurenine aminotransferase activity),GO:0042803(protein homodimerization activity),GO:0047315(kynurenine-g…	chr3:142406809-142450672	3:142406812-142452631
ENSMUSG00000024924	1.93669	3.04306	4.89834e-08	1.41324e-05	3.95568	2.6375	3.51069	7.30328	14.7825	16.6678	22359	Vldlr	very low density lipoprotein receptor	GO:0006629(lipid metabolic process),GO:0006869(lipid transport),GO:0006897(endocytosis),GO:0006898(receptor-mediated endocytosis),GO:0008202(steroid metabolic process),GO:0008203(cholesterol metabolic process),GO:0021517(ventral spinal cord development),GO:0034436(glycoprotein transport),GO:0034447(very-low-density lipoprotein particle clearance),GO:0038026(reelin-mediated signaling pathway),GO:0…	GO:0005615(extracellular space),GO:0005634(nucleus),GO:0005905(clathrin-coated pit),GO:0009986(cell surface),GO:0016020(membrane),GO:0016021(integral component of membrane),GO:0034361(very-low-density lipoprotein particle),GO:0043235(receptor complex),GO:0045177(apical part of cell),GO:0048471(perinuclear region of cytoplasm)	GO:0005509(calcium ion binding),GO:0005515(protein binding),GO:0030229(very-low-density lipoprotein particle receptor activity),GO:0034185(apolipoprotein binding),GO:0034189(very-low-density lipoprotein particle binding),GO:0038024(cargo receptor activity),GO:0038025(reelin receptor activity),GO:0038025(reelin receptor activity),GO:0048306(calcium-dependent protein binding)	chr19:27193884-27231631;chr19:27194420-27231631	19:27193884-27231631
ENSMUSG00000084838	1.93105	-1.01221	0.00459967	0.101852	0.208194	0	0.270053	0.690851	0.679054	0.491838	NA	NA	NA	NA	NA	NA	NA	NA
ENSMUSG00000028524	1.93032	0.997788	0.00543943	0.111843	0.468436	1.24118	0.648128	1.08562	1.2014	6.77643	73094	Sgip1	SH3-domain GRB2-like (endophilin) interacting protein 1	GO:0002021(response to dietary excess),GO:0006897(endocytosis),GO:0040018(positive regulation of multicellular organism growth),GO:0048260(positive regulation of receptor-mediated endocytosis),GO:0048268(clathrin coat assembly),GO:0072583(clathrin-dependent endocytosis),GO:0097009(energy homeostasis),GO:0097320(plasma membrane tubulation),GO:1904000(positive regulation of eating behavior),GO:2000…	GO:0005737(cytoplasm),GO:0005737(cytoplasm),GO:0005856(cytoskeleton),GO:0005886(plasma membrane),GO:0005886(plasma membrane),GO:0005886(plasma membrane),GO:0005905(clathrin-coated pit),GO:0005905(clathrin-coated pit),GO:0016020(membrane),GO:0030122(AP-2 adaptor complex),GO:0030136(clathrin-coated vesicle),GO:0030136(clathrin-coated vesicle),GO:0098793(presynapse)	GO:0003964(RNA-directed DNA polymerase activity),GO:0005515(protein binding),GO:0005543(phospholipid binding),GO:0008017(microtubule binding),GO:0015631(tubulin binding),GO:0015631(tubulin binding),GO:0017124(SH3 domain binding)	chr4:102617332-102829879	4:102598494-102830825
ENSMUSG00000091575	1.92518	-1.62799	0.0435071	0.345433	0	0.103431	0.162032	0.098693	0.365644	0.601135	69206	2010016I18Rik	RIKEN cDNA 2010016I18 gene	GO:0008150(biological_process)	GO:0005575(cellular_component)	GO:0003674(molecular_function)	chr3:106389302-106393229	3:106389298-106393229
ENSMUSG00000028179	1.91587	8.48309	8.15264e-08	2.13262e-05	159.32	130.22	160.088	264.991	641.497	790.219	107869	Cth	cystathionase (cystathionine gamma-lyase)	GO:0006749(glutathione metabolic process),GO:0008285(negative regulation of cell population proliferation),GO:0008652(cellular amino acid biosynthetic process),GO:0018272(protein-pyridoxal-5-phosphate linkage via peptidyl-N6-pyridoxal phosphate-L-lysine),GO:0019343(cysteine biosynthetic process via cystathionine),GO:0019343(cysteine biosynthetic process via cystathionine),GO:0019344(cysteine bios…	GO:0005737(cytoplasm),GO:0005829(cytosol)	GO:0003824(catalytic activity),GO:0004121(cystathionine beta-lyase activity),GO:0004123(cystathionine gamma-lyase activity),GO:0004123(cystathionine gamma-lyase activity),GO:0004123(cystathionine gamma-lyase activity),GO:0005515(protein binding),GO:0005516(calmodulin binding),GO:0016829(lyase activity),GO:0016846(carbon-sulfur lyase activity),GO:0030170(pyridoxal phosphate binding),GO:0030170(pyr…	chr3:157599885-157630700	3:157599885-157630714
ENSMUSG00000032313	1.90969	0.107914	0.000363301	0.0179938	0.520484	0.103431	0.594117	1.77647	1.35811	1.47551	244886	Tmem266	transmembrane protein 266	GO:0006811(ion transport),GO:0055085(transmembrane transport)	GO:0005829(cytosol),GO:0005886(plasma membrane),GO:0005887(integral component of plasma membrane),GO:0016020(membrane),GO:0016021(integral component of membrane),GO:0030425(dendrite),GO:0042995(cell projection)	GO:0005216(ion channel activity),GO:0042803(protein homodimerization activity)	chr9:55234197-55345628	9:55234197-55345629
ENSMUSG00000072673	1.90637	-0.0900972	0.00406108	0.0942892	0.416387	0.413725	0.216043	0.493465	0.992463	2.51384	NA	NA	NA	NA	NA	NA	NA	NA
ENSMUSG00000035983	1.90497	0.146807	0.00358189	0.0861477	0.676629	0.206863	0.378075	0.641504	1.2014	2.95103	629820	Gm7008	predicted gene 7008	GO:0008150(biological_process)	GO:0005575(cellular_component)	GO:0003674(molecular_function)	chr12:40273363-40279182	12:40272757-40279183
ENSMUSG00000040498	1.90078	-0.228644	0.0119384	0.17893	0.208194	0.465441	0.270053	0.296079	0.731289	2.56849	70080	Igsf23	immunoglobulin superfamily, member 23	GO:0008150(biological_process)	GO:0005575(cellular_component)	GO:0003674(molecular_function)	chr7:19671230-19684668;chr7:19671230-19687579	7:19671230-19684681
ENSMUSG00000070574	1.89591	-1.84162	0.0378972	0.323325	0.104097	0.0517156	0.0540107	0.246732	0.156705	0.437189	NA	NA	NA	NA	NA	NA	NA	NA
ENSMUSG00000078963	1.89443	1.46678	7.82662e-06	0.00103054	0.832775	1.13774	1.40428	3.45425	3.08186	6.066	66255	Hsbp1l1	heat shock factor binding protein 1-like 1	GO:0070370(cellular heat acclimation)	GO:0005634(nucleus),GO:0005829(cytosol)	GO:0003674(molecular_function),GO:0003714(transcription corepressor activity)	chr18:80272971-80290317	18:80272973-80290317
ENSMUSG00000035852	1.8944	-1.84111	0.0356682	0.315424	0	0.103431	0.108021	0.197386	0.261175	0.382541	78906	Misp	mitotic spindle positioning	GO:0000132(establishment of mitotic spindle orientation),GO:0007049(cell cycle),GO:0016477(cell migration),GO:0051301(cell division),GO:0051640(organelle localization),GO:0051660(establishment of centrosome localization),GO:0090307(mitotic spindle assembly),GO:1904776(regulation of protein localization to cell cortex)	GO:0005737(cytoplasm),GO:0005856(cytoskeleton),GO:0005884(actin filament),GO:0005886(plasma membrane),GO:0005925(focal adhesion),GO:0030054(cell junction),GO:0030864(cortical actin cytoskeleton),GO:0031616(spindle pole centrosome),GO:0043231(intracellular membrane-bounded organelle),GO:1905721(mitotic spindle astral microtubule end)	GO:0003779(actin binding),GO:0051015(actin filament binding)	chr10:79656855-79666286	10:79656823-79666324
ENSMUSG00000021903	1.8897	2.26223	0.000360863	0.0179689	1.87374	2.43064	1.67433	1.82582	8.93217	11.4762	78754	Galnt15	polypeptide N-acetylgalactosaminyltransferase 15	GO:0008150(biological_process)	GO:0005794(Golgi apparatus),GO:0016020(membrane),GO:0016021(integral component of membrane),GO:0030133(transport vesicle)	GO:0003674(molecular_function),GO:0004653(polypeptide N-acetylgalactosaminyltransferase activity),GO:0016740(transferase activity),GO:0016757(transferase activity, transferring glycosyl groups),GO:0030246(carbohydrate binding),GO:0046872(metal ion binding)	chr14:31751060-31780283	14:31750946-31784154
ENSMUSG00000097073	1.88873	0.876968	0.00349635	0.0854014	0.936872	0.568872	0.702139	0.98693	1.35811	5.90205	320692	9430037G07Rik	RIKEN cDNA 9430037G07 gene	NA	NA	NA	chr9:88477378-88481296	9:88477378-88481569
ENSMUSG00000070360	1.8829	4.03766	0.000553294	0.0243387	5.77737	4.49926	10.5861	42.9314	28.8337	5.19162	NA	NA	NA	NA	NA	NA	NA	NA
ENSMUSG00000058613	1.87478	-0.459902	0.00492072	0.106087	0.364339	0.0517156	0.378075	0.493465	0.887993	1.58481	NA	NA	NA	NA	NA	NA	NA	NA
ENSMUSG00000063838	1.87082	1.23646	0.00665526	0.126644	0.780726	0.82745	1.29626	1.28301	1.14917	8.25195	58804	Cdc42ep5	CDC42 effector protein (Rho GTPase binding) 5	GO:0007254(JNK cascade),GO:0007266(Rho protein signal transduction),GO:0007266(Rho protein signal transduction),GO:0008360(regulation of cell shape),GO:0008360(regulation of cell shape),GO:0030838(positive regulation of actin filament polymerization),GO:0030838(positive regulation of actin filament polymerization),GO:0031274(positive regulation of pseudopodium assembly),GO:0031274(positive regula…	GO:0005737(cytoplasm),GO:0005737(cytoplasm),GO:0005737(cytoplasm),GO:0005856(cytoskeleton),GO:0005886(plasma membrane),GO:0005886(plasma membrane),GO:0016020(membrane)	GO:0005515(protein binding),GO:0031267(small GTPase binding)	chr7:4154259-4167704	7:4154259-4167859
ENSMUSG00000000031	1.86965	9.30252	3.64867e-06	0.00055491	392.029	231.686	190.118	1689.33	604.776	680.048	14955	H19	H19, imprinted maternally expressed transcript	GO:0008285(negative regulation of cell population proliferation),GO:0010468(regulation of gene expression),GO:0010629(negative regulation of gene expression),GO:0010629(negative regulation of gene expression),GO:0040014(regulation of multicellular organism growth),GO:0040015(negative regulation of multicellular organism growth),GO:0044030(regulation of DNA methylation),GO:2000653(regulation of ge…	GO:0005737(cytoplasm)	NA	chr7:142129267-142131883	7:142129266-142131880
ENSMUSG00000029167	1.8685	5.92897	1.60607e-05	0.00184266	20.9235	15.5147	42.0203	44.5599	87.8069	154.164	19017	Ppargc1a	peroxisome proliferative activated receptor, gamma, coactivator 1 alpha	GO:0001933(negative regulation of protein phosphorylation),GO:0002021(response to dietary excess),GO:0006355(regulation of transcription, DNA-templated),GO:0007005(mitochondrion organization),GO:0007005(mitochondrion organization),GO:0010628(positive regulation of gene expression),GO:0010822(positive regulation of mitochondrion organization),GO:0010822(positive regulation of mitochondrion organiz…	GO:0000785(chromatin),GO:0000791(euchromatin),GO:0005634(nucleus),GO:0005634(nucleus),GO:0005634(nucleus),GO:0005654(nucleoplasm),GO:0005654(nucleoplasm),GO:0005737(cytoplasm),GO:0005829(cytosol),GO:0022626(cytosolic ribosome),GO:0043025(neuronal cell body),GO:0043231(intracellular membrane-bounded organelle),GO:0097440(apical dendrite),GO:1990843(subsarcolemmal mitochondrion),GO:1990844(interfib…	GO:0003676(nucleic acid binding),GO:0003677(DNA binding),GO:0003682(chromatin binding),GO:0003712(transcription coregulator activity),GO:0003713(transcription coactivator activity),GO:0003713(transcription coactivator activity),GO:0003713(transcription coactivator activity),GO:0003723(RNA binding),GO:0005102(signaling receptor binding),GO:0005515(protein binding),GO:0008134(transcription factor b…	chr5:51611591-51711263;chr5:51611591-51725067	5:51611592-51725068
ENSMUSG00000035849	1.86512	-0.241652	0.000695042	0.0287766	0.260242	0.362009	0.324064	1.13497	0.731289	1.63946	268481	Krt222	keratin 222	GO:0008150(biological_process)	GO:0005882(intermediate filament)	GO:0005198(structural molecule activity)	chr11:99123587-99134973	11:99123587-99134911
ENSMUSG00000040675	1.85576	2.80214	0.000221754	0.0125418	2.81061	2.17206	3.94278	3.10883	11.4394	17.8155	270685	Mthfd1l	methylenetetrahydrofolate dehydrogenase (NADP+ dependent) 1-like	GO:0001843(neural tube closure),GO:0006730(one-carbon metabolic process),GO:0006760(folic acid-containing compound metabolic process),GO:0009257(10-formyltetrahydrofolate biosynthetic process),GO:0015942(formate metabolic process),GO:0035999(tetrahydrofolate interconversion),GO:0048702(embryonic neurocranium morphogenesis),GO:0048703(embryonic viscerocranium morphogenesis)	GO:0005739(mitochondrion),GO:0005739(mitochondrion),GO:0005739(mitochondrion),GO:0005739(mitochondrion),GO:0005829(cytosol)	GO:0000166(nucleotide binding),GO:0004329(formate-tetrahydrofolate ligase activity),GO:0004488(methylenetetrahydrofolate dehydrogenase (NADP+) activity),GO:0005524(ATP binding),GO:0016874(ligase activity),GO:0042803(protein homodimerization activity)	chr10:3923075-4106130;chr10:3923075-4117081	10:3923118-4117081
ENSMUSG00000023913	1.84941	3.8107	1.01167e-05	0.00128051	6.19376	6.9299	5.02299	9.62256	16.2973	39.5656	27226	Pla2g7	phospholipase A2, group VII (platelet-activating factor acetylhydrolase, plasma)	GO:0006629(lipid metabolic process),GO:0006954(inflammatory response),GO:0009395(phospholipid catabolic process),GO:0016042(lipid catabolic process),GO:0034374(low-density lipoprotein particle remodeling),GO:0034440(lipid oxidation),GO:0034441(plasma lipoprotein particle oxidation),GO:0034638(phosphatidylcholine catabolic process),GO:0046469(platelet activating factor metabolic process),GO:006223…	GO:0005576(extracellular region),GO:0005615(extracellular space),GO:0005737(cytoplasm),GO:0034362(low-density lipoprotein particle),GO:0034364(high-density lipoprotein particle)	GO:0003847(1-alkyl-2-acetylglycerophosphocholine esterase activity),GO:0003847(1-alkyl-2-acetylglycerophosphocholine esterase activity),GO:0005543(phospholipid binding),GO:0016787(hydrolase activity),GO:0047499(calcium-independent phospholipase A2 activity)	chr17:43879342-43923092	17:43878989-43923092
ENSMUSG00000104195	1.84834	-0.652612	0.00462734	0.102349	0.104097	0.413725	0.162032	0.83889	0.470114	1.20227	NA	NA	NA	NA	NA	NA	NA	NA
ENSMUSG00000038656	1.84824	6.99916	0.00112711	0.0397713	85.4115	29.8916	51.3641	435.187	93.0826	71.863	13114	Cyp3a16	cytochrome P450, family 3, subfamily a, polypeptide 16	GO:0008202(steroid metabolic process),GO:0070989(oxidative demethylation)	GO:0005783(endoplasmic reticulum),GO:0005789(endoplasmic reticulum membrane),GO:0016020(membrane),GO:0043231(intracellular membrane-bounded organelle)	GO:0004497(monooxygenase activity),GO:0005506(iron ion binding),GO:0008395(steroid hydroxylase activity),GO:0008401(retinoic acid 4-hydroxylase activity),GO:0016491(oxidoreductase activity),GO:0016705(oxidoreductase activity, acting on paired donors, with incorporation or reduction of molecular oxygen),GO:0016712(oxidoreductase activity, acting on paired donors, with incorporation or reduction of…	chr5:145373119-145406533	5:145373119-145406533
ENSMUSG00000081485	1.84684	2.32543	0.000409466	0.0196895	2.44628	2.12034	1.83636	3.35556	4.12656	15.6295	NA	NA	NA	NA	NA	NA	NA	NA
ENSMUSG00000047904	1.84591	-1.07903	0.0308729	0.294456	0.0520484	0.206863	0.216043	0.098693	0.574584	1.09297	20606	Sstr2	somatostatin receptor 2	GO:0006937(regulation of muscle contraction),GO:0007165(signal transduction),GO:0007186(G protein-coupled receptor signaling pathway),GO:0007193(adenylate cyclase-inhibiting G protein-coupled receptor signaling pathway),GO:0007218(neuropeptide signaling pathway),GO:0007218(neuropeptide signaling pathway),GO:0030432(peristalsis),GO:0071385(cellular response to glucocorticoid stimulus),GO:0071392(c…	GO:0005737(cytoplasm),GO:0005829(cytosol),GO:0005886(plasma membrane),GO:0005886(plasma membrane),GO:0005887(integral component of plasma membrane),GO:0016020(membrane),GO:0016021(integral component of membrane),GO:0043005(neuron projection)	GO:0004930(G protein-coupled receptor activity),GO:0004994(somatostatin receptor activity),GO:0004994(somatostatin receptor activity),GO:0004994(somatostatin receptor activity),GO:0004994(somatostatin receptor activity),GO:0030165(PDZ domain binding),GO:0042277(peptide binding),GO:0042923(neuropeptide binding)	chr11:113510153-113516844	11:113510168-113516854
ENSMUSG00000105762	1.84582	-0.128098	0.00888633	0.149392	0.364339	0.258578	0.432085	0.345425	0.940228	2.56849	NA	NA	NA	NA	NA	NA	NA	NA
ENSMUSG00000021214	1.83897	4.44435	0.00106356	0.0386919	4.47616	5.9473	17.9856	20.1827	14.0512	67.4364	105349	Akr1c18	aldo-keto reductase family 1, member C18	GO:0006693(prostaglandin metabolic process),GO:0006709(progesterone catabolic process),GO:0006709(progesterone catabolic process),GO:0007186(G protein-coupled receptor signaling pathway),GO:0007567(parturition),GO:0008202(steroid metabolic process),GO:0008284(positive regulation of cell population proliferation),GO:0010942(positive regulation of cell death),GO:0016488(farnesol catabolic process),…	GO:0005634(nucleus),GO:0005737(cytoplasm),GO:0005829(cytosol),GO:0005829(cytosol)	GO:0001758(retinal dehydrogenase activity),GO:0004032(alditol:NADP+ 1-oxidoreductase activity),GO:0004032(alditol:NADP+ 1-oxidoreductase activity),GO:0004033(aldo-keto reductase (NADP) activity),GO:0004745(retinol dehydrogenase activity),GO:0016229(steroid dehydrogenase activity),GO:0016491(oxidoreductase activity),GO:0016655(oxidoreductase activity, acting on NAD(P)H, quinone or similar compound…	chr13:4182614-4200645	13:4182614-4200653
ENSMUSG00000043398	1.83732	0.4337	0.000943854	0.0359338	0.676629	0.517156	0.432085	0.789544	2.14163	2.95103	238252	Gpr135	G protein-coupled receptor 135	GO:0007165(signal transduction),GO:0007186(G protein-coupled receptor signaling pathway)	GO:0005768(endosome),GO:0005768(endosome),GO:0005886(plasma membrane),GO:0005886(plasma membrane),GO:0016020(membrane),GO:0016021(integral component of membrane)	GO:0004930(G protein-coupled receptor activity),GO:1990763(arrestin family protein binding)	chr12:72114748-72117875	12:72114750-72117899
ENSMUSG00000026981	1.83571	3.45467	0.000204763	0.0120176	3.85158	2.68921	7.72352	10.4121	8.35758	32.1881	16181	Il1rn	interleukin 1 receptor antagonist	GO:0001660(fever generation),GO:0002437(inflammatory response to antigenic stimulus),GO:0006629(lipid metabolic process),GO:0006953(acute-phase response),GO:0006954(inflammatory response),GO:0006955(immune response),GO:0007613(memory),GO:0014050(negative regulation of glutamate secretion),GO:0019233(sensory perception of pain),GO:0030073(insulin secretion),GO:0030336(negative regulation of cell m…	GO:0005576(extracellular region),GO:0005615(extracellular space),GO:0005615(extracellular space),GO:0005737(cytoplasm),GO:0031982(vesicle)	GO:0005125(cytokine activity),GO:0005149(interleukin-1 receptor binding),GO:0005150(interleukin-1, type I receptor binding),GO:0005151(interleukin-1, type II receptor binding),GO:0005152(interleukin-1 receptor antagonist activity),GO:0005152(interleukin-1 receptor antagonist activity),GO:0045352(interleukin-1 type I receptor antagonist activity),GO:0045353(interleukin-1 type II receptor antagonis…	chr2:24226872-24241503;chr2:24235303-24241503;chr2:24235383-24241503	2:24226865-24241506
ENSMUSG00000006587	1.83021	-1.67566	0.0371795	0.320111	0.104097	0.103431	0.0540107	0.493465	0.10447	0.382541	30927	Snai3	snail family zinc finger 3	GO:0000122(negative regulation of transcription by RNA polymerase II),GO:0006355(regulation of transcription, DNA-templated),GO:0006355(regulation of transcription, DNA-templated),GO:0006357(regulation of transcription by RNA polymerase II)	GO:0005634(nucleus),GO:0005667(transcription regulator complex)	GO:0000977(RNA polymerase II transcription regulatory region sequence-specific DNA binding),GO:0000978(RNA polymerase II cis-regulatory region sequence-specific DNA binding),GO:0000978(RNA polymerase II cis-regulatory region sequence-specific DNA binding),GO:0000981(DNA-binding transcription factor activity, RNA polymerase II-specific),GO:0000981(DNA-binding transcription factor activity, RNA pol…	chr8:123180944-123187428	8:123180947-123187472
ENSMUSG00000074579	1.82801	-0.666773	0.00863086	0.147352	0.364339	0.103431	0.216043	0.542811	0.470114	1.47551	624866	Lekr1	leucine, glutamate and lysine rich 1	GO:0008150(biological_process)	GO:0005575(cellular_component)	GO:0003674(molecular_function)	chr3:65573649-65593602;chr3:65573649-65738583	3:65573649-65738776
ENSMUSG00000108753	1.82777	-1.67646	0.0260873	0.271835	0.156145	0.0517156	0.0540107	0.444118	0.313409	0.218595	NA	NA	NA	NA	NA	NA	NA	NA
ENSMUSG00000020268	1.82056	1.31547	4.0421e-05	0.00374066	1.19711	1.13774	0.81016	2.1219	3.65644	5.41022	75530	Lyrm7	LYR motif containing 7	GO:0034551(mitochondrial respiratory chain complex III assembly),GO:0045333(cellular respiration)	GO:0005739(mitochondrion),GO:0005759(mitochondrial matrix),GO:0031966(mitochondrial membrane)	GO:0003674(molecular_function)	chr11:54717692-54751423;chr11:54729176-54751423	11:54717692-54751742
ENSMUSG00000114148	1.81714	-1.5146	0.0447143	0.350316	0.104097	0.0517156	0.162032	0.098693	0.365644	0.710432	NA	NA	NA	NA	NA	NA	NA	NA
ENSMUSG00000033177	1.81656	0.34201	0.00168992	0.053303	0.676629	0.206863	0.648128	2.51667	0.783524	2.1313	208171	Tmprss7	transmembrane serine protease 7	GO:0006508(proteolysis)	GO:0005886(plasma membrane),GO:0005886(plasma membrane),GO:0016020(membrane),GO:0016021(integral component of membrane)	GO:0004252(serine-type endopeptidase activity),GO:0005515(protein binding),GO:0008233(peptidase activity),GO:0008236(serine-type peptidase activity),GO:0016787(hydrolase activity)	chr16:45476680-45514021	16:45476678-45514021
ENSMUSG00000020389	1.80603	-0.291194	0.0150948	0.202009	0.156145	0.465441	0.324064	0.246732	0.992463	2.1313	213084	Cdkl3	cyclin-dependent kinase-like 3	GO:0006468(protein phosphorylation),GO:0016310(phosphorylation),GO:0030517(negative regulation of axon extension),GO:0030517(negative regulation of axon extension),GO:0030517(negative regulation of axon extension),GO:0050775(positive regulation of dendrite morphogenesis),GO:0050775(positive regulation of dendrite morphogenesis),GO:0050775(positive regulation of dendrite morphogenesis),GO:0097484(…	GO:0005634(nucleus),GO:0005634(nucleus),GO:0005737(cytoplasm)	GO:0000166(nucleotide binding),GO:0004672(protein kinase activity),GO:0004674(protein serine/threonine kinase activity),GO:0004693(cyclin-dependent protein serine/threonine kinase activity),GO:0005524(ATP binding),GO:0016301(kinase activity),GO:0016740(transferase activity)	chr11:51895048-51918386;chr11:51895048-51924698;chr11:51895048-51928992;chr11:51895048-51975494;chr11:51895048-51980605	11:51895048-51980611
ENSMUSG00000074604	1.80537	-1.88613	0.0497555	0.366286	0.0520484	0.0517156	0.108021	0.148039	0.261175	0.382541	211666	Mgst2	microsomal glutathione S-transferase 2	GO:0006629(lipid metabolic process),GO:0006691(leukotriene metabolic process),GO:0006750(glutathione biosynthetic process),GO:0019370(leukotriene biosynthetic process),GO:0019370(leukotriene biosynthetic process),GO:0046466(membrane lipid catabolic process)	GO:0005635(nuclear envelope),GO:0005737(cytoplasm),GO:0005783(endoplasmic reticulum),GO:0005886(plasma membrane),GO:0016020(membrane),GO:0016021(integral component of membrane),GO:0043231(intracellular membrane-bounded organelle)	GO:0004364(glutathione transferase activity),GO:0004364(glutathione transferase activity),GO:0004464(leukotriene-C4 synthase activity),GO:0004464(leukotriene-C4 synthase activity),GO:0004602(glutathione peroxidase activity),GO:0004602(glutathione peroxidase activity),GO:0008047(enzyme activator activity),GO:0016491(oxidoreductase activity),GO:0016740(transferase activity),GO:0016829(lyase activit…	chr3:51568600-51590095	3:51567781-51590098
ENSMUSG00000105140	1.80099	-1.51866	0.0203432	0.24014	0.104097	0.0517156	0.162032	0.296079	0.313409	0.546487	NA	NA	NA	NA	NA	NA	NA	NA
ENSMUSG00000071716	1.80038	-1.89014	0.0487528	0.362578	0.0520484	0.155147	0	0.246732	0.313409	0.218595	666348	Apol7e	apolipoprotein L 7e	NA	GO:0005575(cellular_component)	GO:0008289(lipid binding)	chr15:77583089-77603488	15:77583057-77603485
ENSMUSG00000115368	1.79213	6.11686	0.000268286	0.0145	33.5192	36.3561	23.2786	38.9837	61.8461	221.874	NA	NA	NA	NA	NA	NA	NA	NA
ENSMUSG00000087070	1.77464	1.37069	0.000365331	0.0179938	1.24916	1.08603	1.0262	2.07255	2.55951	6.94038	100415914	Gm12505	predicted gene 12505	NA	NA	NA	chr4:55410443-55418842	4:55410443-55418842
ENSMUSG00000029161	1.77295	0.429134	0.00535799	0.110884	0.468436	0.620588	0.594117	0.444118	2.03716	3.33357	68567	Cgref1	cell growth regulator with EF hand domain 1	GO:0007049(cell cycle),GO:0007050(cell cycle arrest),GO:0007155(cell adhesion),GO:0030308(negative regulation of cell growth)	GO:0005575(cellular_component),GO:0005576(extracellular region)	GO:0003674(molecular_function),GO:0005509(calcium ion binding),GO:0046872(metal ion binding)	chr5:31090487-31102771;chr5:31090487-31102824	5:31090487-31102935
ENSMUSG00000020798	1.77011	-1.71035	0.0440858	0.347776	0.0520484	0.103431	0.108021	0.197386	0.20894	0.546487	77577	Spns3	spinster homolog 3	GO:0006869(lipid transport),GO:0055085(transmembrane transport)	GO:0016020(membrane),GO:0016021(integral component of membrane)	NA	chr11:72388982-72441072	11:72385745-72441332
ENSMUSG00000096736	1.76982	-1.71013	0.0416668	0.338165	0.104097	0.0517156	0.108021	0.148039	0.313409	0.491838	NA	NA	NA	NA	NA	NA	NA	NA
ENSMUSG00000096992	1.76909	-1.71268	0.0454209	0.35111	0.208194	0.0517156	0	0.197386	0.365644	0.382541	108167617	Gm26788	predicted gene, 26788	NA	NA	NA	chr1:34204930-34217245	1:34204937-34217527
ENSMUSG00000084939	1.76887	2.52497	4.65102e-08	1.36192e-05	3.12291	1.96519	2.59251	7.25393	10.4992	8.47054	NA	NA	NA	NA	NA	NA	NA	NA
ENSMUSG00000109154	1.76853	-1.71159	0.0417631	0.338165	0.156145	0.0517156	0.0540107	0.148039	0.417879	0.382541	NA	NA	NA	NA	NA	NA	NA	NA
ENSMUSG00000098021	1.76614	-1.38332	0.0467405	0.354669	0.208194	0	0.162032	0.542811	0.10447	0.655784	NA	NA	NA	NA	NA	NA	NA	NA
ENSMUSG00000116579	1.75964	-1.25494	0.0201101	0.239257	0.0520484	0.258578	0.108021	0.246732	0.574584	0.655784	NA	NA	NA	NA	NA	NA	NA	NA
ENSMUSG00000026180	1.75441	-1.13303	0.0412465	0.336861	0.0520484	0.155147	0.270053	0.148039	0.365644	1.14762	12765	Cxcr2	chemokine (C-X-C motif) receptor 2	GO:0002438(acute inflammatory response to antigenic stimulus),GO:0002690(positive regulation of leukocyte chemotaxis),GO:0006935(chemotaxis),GO:0006935(chemotaxis),GO:0006955(immune response),GO:0006968(cellular defense response),GO:0007165(signal transduction),GO:0007166(cell surface receptor signaling pathway),GO:0007186(G protein-coupled receptor signaling pathway),GO:0007200(phospholipase C-a…	GO:0005654(nucleoplasm),GO:0005886(plasma membrane),GO:0009897(external side of plasma membrane),GO:0009986(cell surface),GO:0015630(microtubule cytoskeleton),GO:0016020(membrane),GO:0016021(integral component of membrane),GO:0042629(mast cell granule),GO:0072686(mitotic spindle)	GO:0004918(interleukin-8 receptor activity),GO:0004918(interleukin-8 receptor activity),GO:0004930(G protein-coupled receptor activity),GO:0004950(chemokine receptor activity),GO:0004950(chemokine receptor activity),GO:0005515(protein binding),GO:0016493(C-C chemokine receptor activity),GO:0016494(C-X-C chemokine receptor activity),GO:0019957(C-C chemokine binding),GO:0019959(interleukin-8 bindin…	chr1:74193153-74200405	1:74193148-74200405
ENSMUSG00000095028	1.75393	-1.38909	0.0198263	0.237557	0.156145	0.103431	0.108021	0.690851	0.313409	0.273243	668101	Sirpb1b	signal-regulatory protein beta 1B	GO:0050766(positive regulation of phagocytosis),GO:0050870(positive regulation of T cell activation)	GO:0005886(plasma membrane)	GO:0003674(molecular_function)	chr3:15560814-15640125	3:15560811-15640125
ENSMUSG00000118672	1.74954	-1.1402	0.0331254	0.30466	0.208194	0.258578	0	0.197386	0.835758	0.601135	140474	Muc4	mucin 4	GO:0001953(negative regulation of cell-matrix adhesion),GO:0002244(hematopoietic progenitor cell differentiation),GO:0002853(negative regulation of T cell mediated cytotoxicity directed against tumor cell target),GO:0007155(cell adhesion),GO:0007160(cell-matrix adhesion),GO:0010469(regulation of signaling receptor activity),GO:0010469(regulation of signaling receptor activity),GO:0010669(epitheli…	GO:0005576(extracellular region),GO:0005615(extracellular space),GO:0005615(extracellular space),GO:0005737(cytoplasm),GO:0005783(endoplasmic reticulum),GO:0016020(membrane),GO:0016021(integral component of membrane),GO:0016324(apical plasma membrane),GO:0031528(microvillus membrane),GO:0032991(protein-containing complex),GO:0062023(collagen-containing extracellular matrix)	GO:0005176(ErbB-2 class receptor binding),GO:0005176(ErbB-2 class receptor binding),GO:0030197(extracellular matrix constituent, lubricant activity),GO:0044877(protein-containing complex binding)	chr16:32554704-32602760	16:32555015-32602754
ENSMUSG00000111681	1.74897	1.24357	0.000880411	0.0342714	1.19711	0.672303	1.24225	1.48039	3.13409	5.90205	NA	NA	NA	NA	NA	NA	NA	NA
ENSMUSG00000026526	1.74885	7.88659	5.62467e-05	0.00472621	108.989	95.2602	121.2	159.34	236.729	697.809	14194	Fh1	fumarate hydratase 1	GO:0000050(urea cycle),GO:0000415(negative regulation of histone H3-K36 methylation),GO:0000821(regulation of arginine metabolic process),GO:0006099(tricarboxylic acid cycle),GO:0006099(tricarboxylic acid cycle),GO:0006106(fumarate metabolic process),GO:0006106(fumarate metabolic process),GO:0006106(fumarate metabolic process),GO:0006108(malate metabolic process),GO:0006108(malate metabolic proce…	GO:0005634(nucleus),GO:0005694(chromosome),GO:0005737(cytoplasm),GO:0005739(mitochondrion),GO:0005739(mitochondrion),GO:0005739(mitochondrion),GO:0005829(cytosol),GO:0035861(site of double-strand break),GO:0045239(tricarboxylic acid cycle enzyme complex)	GO:0003824(catalytic activity),GO:0004333(fumarate hydratase activity),GO:0004333(fumarate hydratase activity),GO:0004333(fumarate hydratase activity),GO:0016829(lyase activity),GO:0042393(histone binding)	chr1:175428944-175453201	1:175427940-175453201
ENSMUSG00000080727	1.74849	-0.13235	0.00687016	0.129726	0.572533	0.155147	0.378075	0.542811	1.0447	2.18595	100042889	C920021L13Rik	RIKEN cDNA C920021L13 gene	GO:0008150(biological_process)	GO:0005575(cellular_component)	GO:0003674(molecular_function)	chr3:95778834-95796405	3:95778834-95796405
ENSMUSG00000075707	1.74612	-0.542568	0.00257164	0.0700736	0.208194	0.258578	0.324064	1.18432	0.522349	0.983676	107585	Dio3	deiodinase, iodothyronine type III	GO:0006915(apoptotic process),GO:0040018(positive regulation of multicellular organism growth),GO:0042403(thyroid hormone metabolic process),GO:0042403(thyroid hormone metabolic process),GO:0042404(thyroid hormone catabolic process),GO:0042404(thyroid hormone catabolic process),GO:0042446(hormone biosynthetic process),GO:0046549(retinal cone cell development),GO:0097474(retinal cone cell apoptoti…	GO:0005768(endosome),GO:0005886(plasma membrane),GO:0016020(membrane),GO:0016021(integral component of membrane),GO:0043231(intracellular membrane-bounded organelle)	GO:0004800(thyroxine 5'-deiodinase activity),GO:0004800(thyroxine 5'-deiodinase activity),GO:0016491(oxidoreductase activity),GO:0033798(thyroxine 5-deiodinase activity),GO:0033798(thyroxine 5-deiodinase activity)	chr12:110245664-110247531	12:110245502-110247531
ENSMUSG00000029695	1.74563	9.07625	0.000151107	0.00959408	277.574	199.26	266.975	335.951	515.297	1643.12	30956	Aass	aminoadipate-semialdehyde synthase	GO:0006091(generation of precursor metabolites and energy),GO:0008152(metabolic process),GO:0019477(L-lysine catabolic process),GO:0019878(lysine biosynthetic process via aminoadipic acid)	GO:0005737(cytoplasm),GO:0005739(mitochondrion),GO:0005739(mitochondrion),GO:0043231(intracellular membrane-bounded organelle)	GO:0003824(catalytic activity),GO:0004753(saccharopine dehydrogenase activity),GO:0016491(oxidoreductase activity),GO:0047130(saccharopine dehydrogenase (NADP+, L-lysine-forming) activity),GO:0047131(saccharopine dehydrogenase (NAD+, L-glutamate-forming) activity)	chr6:23072172-23132985	6:23072172-23132985
ENSMUSG00000068086	1.73812	7.44815	0.000187747	0.0112643	73.6485	80.573	87.2812	72.4406	268.383	464.896	13105	Cyp2d9	cytochrome P450, family 2, subfamily d, polypeptide 9	GO:0006082(organic acid metabolic process),GO:0006805(xenobiotic metabolic process),GO:0019369(arachidonic acid metabolic process),GO:0042738(exogenous drug catabolic process)	GO:0005737(cytoplasm),GO:0005783(endoplasmic reticulum),GO:0016020(membrane),GO:0043231(intracellular membrane-bounded organelle)	GO:0004497(monooxygenase activity),GO:0005506(iron ion binding),GO:0008395(steroid hydroxylase activity),GO:0016491(oxidoreductase activity),GO:0016705(oxidoreductase activity, acting on paired donors, with incorporation or reduction of molecular oxygen),GO:0016712(oxidoreductase activity, acting on paired donors, with incorporation or reduction of molecular oxygen, reduced flavin or flavoprotein…	chr15:82336578-82341028	15:82317638-82341046
ENSMUSG00000116692	1.73437	1.66923	0.00260552	0.0708291	0.884823	1.70662	1.67433	1.33236	4.17879	8.74378	NA	NA	NA	NA	NA	NA	NA	NA
ENSMUSG00000092323	1.71861	-1.41432	0.0204069	0.240559	0.104097	0.155147	0.108021	0.246732	0.470114	0.546487	NA	NA	NA	NA	NA	NA	NA	NA
ENSMUSG00000104706	1.7184	-1.41556	0.0294951	0.28775	0.260242	0.0517156	0.0540107	0.246732	0.574584	0.437189	NA	NA	NA	NA	NA	NA	NA	NA
ENSMUSG00000096385	1.71562	0.503088	0.00243576	0.0676871	1.04097	0.568872	0.216043	1.23366	1.77599	3.06032	NA	NA	NA	NA	NA	NA	NA	NA
ENSMUSG00000022270	1.71461	7.90084	0.000162023	0.0100912	122.522	57.0424	155.173	178.437	260.966	659.281	66270	Retreg1	reticulophagy regulator 1	GO:0006914(autophagy),GO:0019233(sensory perception of pain),GO:0043524(negative regulation of neuron apoptotic process),GO:0043524(negative regulation of neuron apoptotic process),GO:0043524(negative regulation of neuron apoptotic process),GO:0061709(reticulophagy),GO:0061709(reticulophagy),GO:0061709(reticulophagy)	GO:0005730(nucleolus),GO:0005783(endoplasmic reticulum),GO:0005794(Golgi apparatus),GO:0005801(cis-Golgi network),GO:0016020(membrane),GO:0016021(integral component of membrane),GO:0016604(nuclear body),GO:0030176(integral component of endoplasmic reticulum membrane),GO:0030176(integral component of endoplasmic reticulum membrane)	GO:0003674(molecular_function)	chr15:25843384-25973782;chr15:25933638-25973782;chr15:25940788-25973782;chr15:25940912-25973782;chr15:25942765-25973782	15:25843266-25973773
ENSMUSG00000050105	1.71078	-1.16233	0.0378985	0.323325	0.156145	0.155147	0.162032	0.197386	0.261175	1.14762	72690	Fam110d	family with sequence similarity 110, member D	GO:0008150(biological_process)	GO:0005575(cellular_component)	GO:0003674(molecular_function)	chr4:133978421-133981417	4:133978421-133981417
ENSMUSG00000032515	1.70908	3.21982	7.29034e-07	0.000144474	4.32002	4.18897	4.42887	9.17845	11.335	21.8595	215418	Csrnp1	cysteine-serine-rich nuclear protein 1	GO:0006355(regulation of transcription, DNA-templated),GO:0006357(regulation of transcription by RNA polymerase II),GO:0006915(apoptotic process),GO:0009791(post-embryonic development),GO:0045944(positive regulation of transcription by RNA polymerase II),GO:0048008(platelet-derived growth factor receptor signaling pathway),GO:0048705(skeletal system morphogenesis),GO:0060021(roof of mouth develop…	GO:0005634(nucleus),GO:0005634(nucleus)	GO:0000981(DNA-binding transcription factor activity, RNA polymerase II-specific),GO:0001228(DNA-binding transcription activator activity, RNA polymerase II-specific),GO:0003677(DNA binding),GO:0003700(DNA-binding transcription factor activity),GO:0043565(sequence-specific DNA binding),GO:0043565(sequence-specific DNA binding)	chr9:119800229-119812089;chr9:119800229-119812845;chr9:119800229-119813509;chr9:119800229-119813808	9:119800229-119813724
ENSMUSG00000108391	1.70746	-1.28682	0.026753	0.274082	0.0520484	0.310294	0.0540107	0.296079	0.522349	0.601135	NA	NA	NA	NA	NA	NA	NA	NA
ENSMUSG00002075987	1.70642	-1.41575	0.0427017	0.341805	0.156145	0	0.216043	0.246732	0.731289	0.273243	NA	NA	NA	NA	NA	NA	NA	NA
ENSMUSG00000028645	1.70454	4.25931	5.87134e-08	1.57794e-05	10.5138	7.39534	8.91176	18.4062	25.804	43.2817	20525	Slc2a1	solute carrier family 2 (facilitated glucose transporter), member 1	GO:0007417(central nervous system development),GO:0008643(carbohydrate transport),GO:0015911(long-chain fatty acid import across plasma membrane),GO:0042149(cellular response to glucose starvation),GO:0042908(xenobiotic transport),GO:0055085(transmembrane transport),GO:0065003(protein-containing complex assembly),GO:0070837(dehydroascorbic acid transport),GO:0070837(dehydroascorbic acid transport…	GO:0001917(photoreceptor inner segment),GO:0001939(female pronucleus),GO:0005622(intracellular anatomical structure),GO:0005737(cytoplasm),GO:0005737(cytoplasm),GO:0005829(cytosol),GO:0005829(cytosol),GO:0005886(plasma membrane),GO:0005886(plasma membrane),GO:0005887(integral component of plasma membrane),GO:0005901(caveola),GO:0005911(cell-cell junction),GO:0014704(intercalated disc),GO:0016020(…	GO:0005215(transporter activity),GO:0005324(long-chain fatty acid transporter activity),GO:0005355(glucose transmembrane transporter activity),GO:0005515(protein binding),GO:0019900(kinase binding),GO:0022857(transmembrane transporter activity),GO:0033300(dehydroascorbic acid transmembrane transporter activity),GO:0033300(dehydroascorbic acid transmembrane transporter activity),GO:0042802(identic…	chr4:118965942-118994526	4:118965908-118995180
ENSMUSG00000096981	1.70233	-0.936984	0.0075915	0.137523	0.208194	0.206863	0.162032	0.493465	0.940228	0.491838	100503652	Gm16845	predicted gene, 16845	NA	NA	NA	chr9:21982298-21997427	9:21982298-21997418
ENSMUSG00000084136	1.69984	-0.949992	0.0450402	0.350792	0.260242	0.155147	0.162032	0.197386	0.261175	1.47551	432735	Vmn1r207	vomeronasal 1 receptor 207	NA	NA	NA	chr13:22909854-22910792	13:22906887-22913799
ENSMUSG00000053353	1.69866	-1.05579	0.0364359	0.317423	0.364339	0.103431	0.0540107	0.246732	0.470114	1.03832	69517	2310001K24Rik	RIKEN cDNA 2310001K24 gene	GO:0008150(biological_process)	GO:0005575(cellular_component)	GO:0003674(molecular_function)	chr2:163314465-163314923	2:163313877-163314925
ENSMUSG00000098975	1.69338	0.165636	0.0402001	0.3332	0.936872	0	0.486096	2.91144	0.522349	1.20227	NA	NA	NA	NA	NA	NA	NA	NA
ENSMUSG00000024992	1.69208	4.38581	4.71966e-09	1.8897e-06	9.05643	10.7051	9.72192	19.8866	43.0416	32.4066	110855	Pde6c	phosphodiesterase 6C, cGMP specific, cone, alpha prime	GO:0007165(signal transduction),GO:0007601(visual perception),GO:0007601(visual perception),GO:0007603(phototransduction, visible light),GO:0046549(retinal cone cell development),GO:0050896(response to stimulus),GO:0050953(sensory perception of light stimulus)	GO:0005886(plasma membrane),GO:0016020(membrane)	GO:0000166(nucleotide binding),GO:0004114(3',5'-cyclic-nucleotide phosphodiesterase activity),GO:0008081(phosphoric diester hydrolase activity),GO:0016787(hydrolase activity),GO:0030553(cGMP binding),GO:0046872(metal ion binding),GO:0047555(3',5'-cyclic-GMP phosphodiesterase activity)	chr19:38121229-38172399	19:38121229-38172406
ENSMUSG00000109473	1.68733	1.82758	0.000124566	0.00836939	1.76965	1.49975	1.62032	4.19445	2.92515	8.68914	320014	B930025P03Rik	RIKEN cDNA B930025P03 gene	NA	NA	NA	chr8:10920422-10932454	8:10920422-10932454
ENSMUSG00000059108	1.6873	-0.589863	0.00783996	0.139829	0.364339	0.258578	0.162032	0.542811	0.626819	1.42086	213002	Ifitm6	interferon induced transmembrane protein 6	GO:0034341(response to interferon-gamma),GO:0035455(response to interferon-alpha),GO:0035456(response to interferon-beta),GO:0045071(negative regulation of viral genome replication),GO:0046597(negative regulation of viral entry into host cell),GO:0051607(defense response to virus),GO:0060337(type I interferon signaling pathway)	GO:0005886(plasma membrane)	GO:0003674(molecular_function)	chr7:140595725-140596805	7:140595612-140597837
ENSMUSG00000103976	1.68279	-1.75371	0.0437064	0.345617	0.0520484	0.103431	0.108021	0.197386	0.313409	0.382541	NA	NA	NA	NA	NA	NA	NA	NA
ENSMUSG00000026600	1.68155	4.79302	0.00354345	0.0860439	13.5846	14.8941	10.9102	15.0013	13.2154	98.2036	20652	Soat1	sterol O-acyltransferase 1	GO:0006629(lipid metabolic process),GO:0008202(steroid metabolic process),GO:0008203(cholesterol metabolic process),GO:0008203(cholesterol metabolic process),GO:0008203(cholesterol metabolic process),GO:0010742(macrophage derived foam cell differentiation),GO:0010878(cholesterol storage),GO:0033344(cholesterol efflux),GO:0033344(cholesterol efflux),GO:0034379(very-low-density lipoprotein particle…	GO:0005783(endoplasmic reticulum),GO:0005789(endoplasmic reticulum membrane),GO:0005789(endoplasmic reticulum membrane),GO:0016020(membrane),GO:0016021(integral component of membrane)	GO:0000062(fatty-acyl-CoA binding),GO:0000062(fatty-acyl-CoA binding),GO:0004772(sterol O-acyltransferase activity),GO:0004772(sterol O-acyltransferase activity),GO:0008374(O-acyltransferase activity),GO:0015485(cholesterol binding),GO:0015485(cholesterol binding),GO:0016740(transferase activity),GO:0016746(transferase activity, transferring acyl groups),GO:0034736(cholesterol O-acyltransferase a…	chr1:156255678-156301898	1:156252095-156301901
ENSMUSG00000085829	1.67866	1.20842	0.000349527	0.0174933	1.24916	1.24118	0.648128	1.72713	4.02209	4.37189	NA	NA	NA	NA	NA	NA	NA	NA
ENSMUSG00000043648	1.67653	0.481512	0.0028432	0.0749741	0.624581	0.568872	0.648128	0.690851	2.19387	3.06032	194908	Pld6	phospholipase D family, member 6	GO:0006629(lipid metabolic process),GO:0007283(spermatogenesis),GO:0007286(spermatid development),GO:0010636(positive regulation of mitochondrial fusion),GO:0016042(lipid catabolic process),GO:0030154(cell differentiation),GO:0030719(P granule organization),GO:0034587(piRNA metabolic process),GO:0034587(piRNA metabolic process),GO:0043046(DNA methylation involved in gamete generation),GO:0051321(…	GO:0005739(mitochondrion),GO:0005741(mitochondrial outer membrane),GO:0005741(mitochondrial outer membrane),GO:0005741(mitochondrial outer membrane),GO:0005789(endoplasmic reticulum membrane),GO:0016020(membrane),GO:0016021(integral component of membrane)	GO:0003824(catalytic activity),GO:0004518(nuclease activity),GO:0004519(endonuclease activity),GO:0005515(protein binding),GO:0016787(hydrolase activity),GO:0042802(identical protein binding),GO:0046872(metal ion binding)	chr11:59674719-59678048;chr11:59674719-59678483	11:59674723-59678471
ENSMUSG00000108075	1.67323	-0.957076	0.00930477	0.152438	0.208194	0.206863	0.162032	0.394772	0.626819	0.874378	NA	NA	NA	NA	NA	NA	NA	NA
ENSMUSG00000005800	1.67096	0.310651	0.00893023	0.149618	0.676629	0.568872	0.378075	0.641504	1.09693	3.49751	17394	Mmp8	matrix metallopeptidase 8	GO:0006508(proteolysis),GO:0010628(positive regulation of gene expression),GO:0010629(negative regulation of gene expression),GO:0030198(extracellular matrix organization),GO:0030574(collagen catabolic process),GO:0032693(negative regulation of interleukin-10 production),GO:0032755(positive regulation of interleukin-6 production),GO:0032760(positive regulation of tumor necrosis factor production)…	GO:0005576(extracellular region),GO:0005615(extracellular space),GO:0005615(extracellular space),GO:0031012(extracellular matrix)	GO:0004175(endopeptidase activity),GO:0004222(metalloendopeptidase activity),GO:0004252(serine-type endopeptidase activity),GO:0005509(calcium ion binding),GO:0008233(peptidase activity),GO:0008237(metallopeptidase activity),GO:0008270(zinc ion binding),GO:0016787(hydrolase activity),GO:0046872(metal ion binding)	chr9:7558430-7568487	9:7558457-7568486
ENSMUSG00000104806	1.66918	1.33805	0.00179998	0.0556122	1.40531	0.775735	1.29626	1.87517	2.2461	6.99503	NA	NA	NA	NA	NA	NA	NA	NA
ENSMUSG00000054417	1.66647	4.9866	0.00995561	0.158719	13.1162	11.5843	20.6861	114.286	7.88747	21.9141	337924	Cyp3a44	cytochrome P450, family 3, subfamily a, polypeptide 44	GO:0008202(steroid metabolic process),GO:0070989(oxidative demethylation)	GO:0005575(cellular_component),GO:0005789(endoplasmic reticulum membrane),GO:0043231(intracellular membrane-bounded organelle)	GO:0008395(steroid hydroxylase activity),GO:0008401(retinoic acid 4-hydroxylase activity),GO:0016491(oxidoreductase activity),GO:0032451(demethylase activity),GO:0050649(testosterone 6-beta-hydroxylase activity),GO:0050649(testosterone 6-beta-hydroxylase activity),GO:0070330(aromatase activity),GO:0101020(estrogen 16-alpha-hydroxylase activity)	chr5:145710793-145742684	5:145710793-145742684
ENSMUSG00000093553	1.66151	0.716118	0.000123613	0.00833387	1.09302	0.568872	0.540107	2.36863	2.29834	2.34989	NA	NA	NA	NA	NA	NA	NA	NA
ENSMUSG00000031596	1.65592	9.9674	1.75979e-05	0.00195905	442.984	335.945	667.896	714.438	1689.38	2155.51	11988	Slc7a2	solute carrier family 7 (cationic amino acid transporter, y+ system), member 2	GO:0002537(nitric oxide production involved in inflammatory response),GO:0006809(nitric oxide biosynthetic process),GO:0006865(amino acid transport),GO:0015807(L-amino acid transport),GO:0015809(arginine transport),GO:0042116(macrophage activation),GO:0043030(regulation of macrophage activation),GO:0050727(regulation of inflammatory response),GO:0055085(transmembrane transport),GO:0089718(amino a…	GO:0005886(plasma membrane),GO:0005886(plasma membrane),GO:0016020(membrane),GO:0016021(integral component of membrane),GO:0030054(cell junction)	GO:0000064(L-ornithine transmembrane transporter activity),GO:0000064(L-ornithine transmembrane transporter activity),GO:0005289(high-affinity arginine transmembrane transporter activity),GO:0005292(high-affinity lysine transmembrane transporter activity),GO:0015171(amino acid transmembrane transporter activity),GO:0015171(amino acid transmembrane transporter activity),GO:0015179(L-amino acid tra…	chr8:41315404-41375107	8:41315433-41375345
ENSMUSG00000040663	1.65426	-0.315247	0.00250876	0.0690313	0.208194	0.310294	0.486096	0.740197	1.09693	1.36622	56708	Clcf1	cardiotrophin-like cytokine factor 1	GO:0002639(positive regulation of immunoglobulin production),GO:0002830(positive regulation of type 2 immune response),GO:0007166(cell surface receptor signaling pathway),GO:0007166(cell surface receptor signaling pathway),GO:0007259(receptor signaling pathway via JAK-STAT),GO:0007259(receptor signaling pathway via JAK-STAT),GO:0008284(positive regulation of cell population proliferation),GO:0030…	GO:0005576(extracellular region),GO:0005576(extracellular region),GO:0005615(extracellular space),GO:0097058(CRLF-CLCF1 complex),GO:0097058(CRLF-CLCF1 complex),GO:0097058(CRLF-CLCF1 complex),GO:0097059(CNTFR-CLCF1 complex),GO:0097059(CNTFR-CLCF1 complex)	GO:0005102(signaling receptor binding),GO:0005125(cytokine activity),GO:0005125(cytokine activity),GO:0005125(cytokine activity),GO:0005127(ciliary neurotrophic factor receptor binding),GO:0005127(ciliary neurotrophic factor receptor binding),GO:0005515(protein binding)	chr19:4264292-4273559;chr19:4264443-4273559	19:4264292-4273544
ENSMUSG00000006777	1.65207	3.02744	0.000376305	0.0182741	3.69544	4.49926	3.45668	9.62256	4.4922	22.5699	94179	Krt23	keratin 23	GO:0008150(biological_process)	GO:0005882(intermediate filament)	GO:0005198(structural molecule activity)	chr11:99368799-99383946	11:99368800-99383963
ENSMUSG00000039496	1.65021	-0.691263	0.00521159	0.109012	0.364339	0.155147	0.216043	0.641504	0.679054	1.03832	227526	Cdnf	cerebral dopamine neurotrophic factor	GO:0031175(neuron projection development),GO:0071542(dopaminergic neuron differentiation)	GO:0005576(extracellular region),GO:0005615(extracellular space),GO:0005783(endoplasmic reticulum)	GO:0003674(molecular_function),GO:0008083(growth factor activity)	chr2:3514102-3527413	2:3514067-3527413
ENSMUSG00000046782	1.64916	0.255108	0.00468185	0.103322	0.676629	0.517156	0.378075	0.690851	1.46258	2.84173	70846	Ttc6	tetratricopeptide repeat domain 6	GO:0008150(biological_process)	GO:0005575(cellular_component)	GO:0003674(molecular_function)	chr12:57610901-57784690	12:57610899-57784714
ENSMUSG00000117694	1.64833	-0.608856	0.00828482	0.144223	0.208194	0.206863	0.378075	0.394772	1.09693	1.03832	NA	NA	NA	NA	NA	NA	NA	NA
ENSMUSG00000036890	1.64676	3.59092	0.000447822	0.0209685	4.05978	5.9473	7.34545	7.84609	10.9171	35.6309	227835	Gtdc1	glycosyltransferase-like domain containing 1	GO:0008150(biological_process)	GO:0005575(cellular_component)	GO:0003674(molecular_function)	chr2:44454424-44751634;chr2:44454424-44817248;chr2:44454424-44817729;chr2:44675502-44817248;chr2:44677124-44817248	2:44454424-44817669
ENSMUSG00000022534	1.64422	-1.0841	0.0210661	0.243576	0.156145	0.258578	0.108021	0.345425	0.417879	0.929027	54483	Mefv	Mediterranean fever	GO:0002376(immune system process),GO:0006954(inflammatory response),GO:0010468(regulation of gene expression),GO:0010508(positive regulation of autophagy),GO:0016567(protein ubiquitination),GO:0032691(negative regulation of interleukin-1 beta production),GO:0032695(negative regulation of interleukin-12 production),GO:0034341(response to interferon-gamma),GO:0045087(innate immune response),GO:0050…	GO:0005634(nucleus),GO:0005654(nucleoplasm),GO:0005654(nucleoplasm),GO:0005737(cytoplasm),GO:0005737(cytoplasm),GO:0005829(cytosol),GO:0005829(cytosol),GO:0005856(cytoskeleton),GO:0005874(microtubule),GO:0005875(microtubule associated complex),GO:0031410(cytoplasmic vesicle),GO:0042995(cell projection)	GO:0003779(actin binding),GO:0008270(zinc ion binding),GO:0042802(identical protein binding),GO:0046872(metal ion binding),GO:0061630(ubiquitin protein ligase activity)	chr16:3525079-3535988	16:3525082-3535961
ENSMUSG00000112758	1.63983	3.0277	8.33663e-06	0.00108316	4.37207	3.41323	3.94278	6.31635	12.4841	17.8155	NA	NA	NA	NA	NA	NA	NA	NA
ENSMUSG00000070419	1.63486	-1.31906	0.0236078	0.257519	0.104097	0.0517156	0.270053	0.394772	0.574584	0.382541	622127	Cyp3a57	cytochrome P450, family 3, subfamily a, polypeptide 57	GO:0008202(steroid metabolic process),GO:0070989(oxidative demethylation)	NA	GO:0008390(testosterone 16-alpha-hydroxylase activity),GO:0008395(steroid hydroxylase activity),GO:0050649(testosterone 6-beta-hydroxylase activity),GO:0050649(testosterone 6-beta-hydroxylase activity),GO:0070330(aromatase activity)	chr5:145282079-145327736	5:145282089-145327736
ENSMUSG00000049092	1.63074	0.788317	0.00652481	0.125255	0.624581	0.672303	1.08021	0.690851	2.40281	4.31724	70713	Gpr137c	G protein-coupled receptor 137C	GO:1904263(positive regulation of TORC1 signaling)	GO:0005764(lysosome),GO:0005765(lysosomal membrane),GO:0005765(lysosomal membrane),GO:0016020(membrane),GO:0016021(integral component of membrane)	GO:0003674(molecular_function)	chr14:45457174-45518433	14:45457174-45520182
ENSMUSG00000104279	1.62985	-0.550571	0.011287	0.172059	0.208194	0.413725	0.216043	0.444118	0.679054	1.53016	NA	NA	NA	NA	NA	NA	NA	NA
ENSMUSG00000087935	1.62939	-1.08912	0.018453	0.22841	0.208194	0.206863	0.108021	0.394772	0.887993	0.382541	100217420	Snora81	small nucleolar RNA, H/ACA box 81	GO:0008150(biological_process)	GO:0005575(cellular_component)	GO:0003674(molecular_function)	chr16:22929520-22929683	16:22929506-22929683
ENSMUSG00000040838	1.62552	-0.622172	0.0197027	0.23671	0.312291	0.310294	0.162032	0.98693	1.25364	0.218595	NA	NA	NA	NA	NA	NA	NA	NA
ENSMUSG00000031167	1.61992	6.57217	3.07516e-06	0.000486544	44.8137	48.4576	46.7192	66.8645	158.22	205.26	19652	Rbm3	RNA binding motif (RNP1, RRM) protein 3	GO:0006412(translation),GO:0006417(regulation of translation),GO:0006417(regulation of translation),GO:0009409(response to cold),GO:0035196(production of miRNAs involved in gene silencing by miRNA),GO:0045727(positive regulation of translation),GO:0048026(positive regulation of mRNA splicing, via spliceosome)	GO:0005634(nucleus),GO:0005654(nucleoplasm),GO:0005681(spliceosomal complex),GO:0005737(cytoplasm),GO:0015934(large ribosomal subunit),GO:0015934(large ribosomal subunit),GO:0030425(dendrite),GO:0042995(cell projection)	GO:0003676(nucleic acid binding),GO:0003723(RNA binding),GO:0043023(ribosomal large subunit binding),GO:0043023(ribosomal large subunit binding)	chrX:8005214-8012119;chrX:8008595-8012119	X:8005214-8012119
ENSMUSG00000064246	1.61231	-0.904643	0.0363341	0.317423	0.208194	0.310294	0.108021	0.148039	0.679054	1.14762	12654	Chil1	chitinase-like 1	GO:0005975(carbohydrate metabolic process),GO:0006032(chitin catabolic process),GO:0006915(apoptotic process),GO:0006954(inflammatory response),GO:0007250(activation of NF-kappaB-inducing kinase activity),GO:0010800(positive regulation of peptidyl-threonine phosphorylation),GO:0030324(lung development),GO:0032637(interleukin-8 production),GO:0045766(positive regulation of angiogenesis),GO:0051897…	GO:0005576(extracellular region),GO:0005615(extracellular space),GO:0005737(cytoplasm),GO:0005783(endoplasmic reticulum)	GO:0005515(protein binding),GO:0008061(chitin binding),GO:0008061(chitin binding)	chr1:134109894-134117769;chr1:134110142-134117769	1:134109914-134117919
ENSMUSG00000027597	1.60908	11.6245	4.63436e-05	0.00418993	1610.79	1359.71	1706.36	2042.65	4228.83	7995.64	269378	Ahcy	S-adenosylhomocysteine hydrolase	GO:0002439(chronic inflammatory response to antigenic stimulus),GO:0007584(response to nutrient),GO:0019510(S-adenosylhomocysteine catabolic process),GO:0019510(S-adenosylhomocysteine catabolic process),GO:0033353(S-adenosylmethionine cycle),GO:0042745(circadian sleep/wake cycle)	GO:0005634(nucleus),GO:0005829(cytosol),GO:0005829(cytosol),GO:0005829(cytosol),GO:0043005(neuron projection)	GO:0004013(adenosylhomocysteinase activity),GO:0004013(adenosylhomocysteinase activity),GO:0004013(adenosylhomocysteinase activity),GO:0005507(copper ion binding),GO:0005515(protein binding),GO:0030554(adenyl nucleotide binding),GO:0042802(identical protein binding),GO:0043621(protein self-association),GO:0051287(NAD binding)	chr2:154901231-154916417	2:154901230-154916417
ENSMUSG00000067219	1.60817	5.56785	3.48707e-07	7.77418e-05	26.1283	13.5495	30.462	53.0475	77.3599	83.4485	70701	Nipal1	NIPA-like domain containing 1	GO:0006811(ion transport),GO:0015693(magnesium ion transport),GO:0015693(magnesium ion transport)	GO:0016020(membrane),GO:0016021(integral component of membrane)	GO:0003674(molecular_function),GO:0015095(magnesium ion transmembrane transporter activity)	chr5:72805139-72828421	5:72805138-72828421
ENSMUSG00000026414	1.60411	-1.00265	0.0363444	0.317423	0.156145	0.206863	0.216043	0.296079	0.313409	1.20227	21956	Tnnt2	troponin T2, cardiac	GO:0006936(muscle contraction),GO:0006936(muscle contraction),GO:0006936(muscle contraction),GO:0006937(regulation of muscle contraction),GO:0007507(heart development),GO:0008016(regulation of heart contraction),GO:0008016(regulation of heart contraction),GO:0009617(response to bacterium),GO:0030049(muscle filament sliding),GO:0032780(negative regulation of ATPase activity),GO:0032781(positive re…	GO:0005737(cytoplasm),GO:0005861(troponin complex),GO:0005861(troponin complex),GO:0005861(troponin complex),GO:0005865(striated muscle thin filament),GO:0030016(myofibril),GO:0030016(myofibril),GO:0030017(sarcomere),GO:0097512(cardiac myofibril),GO:1990584(cardiac Troponin complex)	GO:0003779(actin binding),GO:0005200(structural constituent of cytoskeleton),GO:0005523(tropomyosin binding),GO:0005523(tropomyosin binding),GO:0016887(ATPase activity),GO:0030172(troponin C binding),GO:0030172(troponin C binding),GO:0030674(protein-macromolecule adaptor activity),GO:0031013(troponin I binding),GO:0031013(troponin I binding),GO:0042802(identical protein binding),GO:0044877(protei…	chr1:135764072-135780006;chr1:135768599-135779999	1:135764092-135779998
ENSMUSG00000040471	1.59829	2.2341	0.000879626	0.0342714	1.82169	2.22377	2.80855	2.91144	5.32796	12.5692	71522	Ggt6	gamma-glutamyltransferase 6	GO:0006750(glutathione biosynthetic process),GO:0008150(biological_process)	GO:0016020(membrane),GO:0016021(integral component of membrane)	GO:0003674(molecular_function),GO:0016740(transferase activity),GO:0016746(transferase activity, transferring acyl groups),GO:0016787(hydrolase activity),GO:0036374(glutathione hydrolase activity)	chr11:72326352-72329230	11:72326352-72329226
ENSMUSG00000021699	1.59825	3.25346	0.000172156	0.0105879	4.42412	4.60269	5.02299	6.02027	11.2827	25.3023	238871	Pde4d	phosphodiesterase 4D, cAMP specific	GO:0002027(regulation of heart rate),GO:0006198(cAMP catabolic process),GO:0006939(smooth muscle contraction),GO:0007165(signal transduction),GO:0007568(aging),GO:0010880(regulation of release of sequestered calcium ion into cytosol by sarcoplasmic reticulum),GO:0030593(neutrophil chemotaxis),GO:0033137(negative regulation of peptidyl-serine phosphorylation),GO:0035264(multicellular organism grow…	GO:0005634(nucleus),GO:0005737(cytoplasm),GO:0005813(centrosome),GO:0005829(cytosol),GO:0005856(cytoskeleton),GO:0005886(plasma membrane),GO:0005891(voltage-gated calcium channel complex),GO:0016020(membrane),GO:0034704(calcium channel complex),GO:0048471(perinuclear region of cytoplasm)	GO:0004114(3',5'-cyclic-nucleotide phosphodiesterase activity),GO:0004115(3',5'-cyclic-AMP phosphodiesterase activity),GO:0004115(3',5'-cyclic-AMP phosphodiesterase activity),GO:0005515(protein binding),GO:0008081(phosphoric diester hydrolase activity),GO:0016787(hydrolase activity),GO:0044325(ion channel binding),GO:0044325(ion channel binding),GO:0046872(metal ion binding),GO:0051117(ATPase bin…	chr13:108790711-110092503	13:108586482-110089995
ENSMUSG00000104467	1.59739	-1.2236	0.0312577	0.295683	0.208194	0.103431	0.162032	0.197386	0.574584	0.710432	NA	NA	NA	NA	NA	NA	NA	NA
ENSMUSG00000097546	1.59355	-1.22578	0.0220159	0.248807	0.156145	0.206863	0.108021	0.296079	0.522349	0.655784	NA	NA	NA	NA	NA	NA	NA	NA
ENSMUSG00000041153	1.59328	2.14738	0.000199019	0.0117651	2.23808	2.37892	1.83636	3.70099	4.85785	10.9844	209212	Osgin2	oxidative stress induced growth inhibitor family member 2	GO:0030308(negative regulation of cell growth)	GO:0005575(cellular_component)	GO:0008083(growth factor activity)	chr4:15996354-16013838;chr4:15996354-16013888	4:15997121-16013888
ENSMUSG00000050640	1.59066	-0.431426	0.0141084	0.195062	0.104097	0.620588	0.216043	0.542811	1.30587	1.03832	231503	Tmem150c	transmembrane protein 150C	GO:0010506(regulation of autophagy),GO:0019230(proprioception),GO:0071260(cellular response to mechanical stimulus)	GO:0005764(lysosome),GO:0005886(plasma membrane),GO:0005887(integral component of plasma membrane),GO:0016020(membrane),GO:0016021(integral component of membrane)	GO:0008381(mechanosensitive ion channel activity)	chr5:100225731-100307140;chr5:100225731-100307282;chr5:100225731-100307434	5:100225731-100307667
ENSMUSG00000025260	1.58544	7.24167	3.72151e-06	0.000558121	78.7493	66.8683	81.178	113.842	232.602	334.231	15108	Hsd17b10	hydroxysteroid (17-beta) dehydrogenase 10	GO:0006550(isoleucine catabolic process),GO:0006629(lipid metabolic process),GO:0006631(fatty acid metabolic process),GO:0006635(fatty acid beta-oxidation),GO:0006699(bile acid biosynthetic process),GO:0007005(mitochondrion organization),GO:0008033(tRNA processing),GO:0008202(steroid metabolic process),GO:0008207(C21-steroid hormone metabolic process),GO:0008209(androgen metabolic process),GO:000…	GO:0005739(mitochondrion),GO:0005739(mitochondrion),GO:0005739(mitochondrion),GO:0005743(mitochondrial inner membrane),GO:0005783(endoplasmic reticulum),GO:0030678(mitochondrial ribonuclease P complex),GO:0042645(mitochondrial nucleoid),GO:0042645(mitochondrial nucleoid)	GO:0000049(tRNA binding),GO:0001540(amyloid-beta binding),GO:0003857(3-hydroxyacyl-CoA dehydrogenase activity),GO:0004303(estradiol 17-beta-dehydrogenase activity),GO:0005496(steroid binding),GO:0008709(cholate 7-alpha-dehydrogenase activity),GO:0016491(oxidoreductase activity),GO:0018454(acetoacetyl-CoA reductase activity),GO:0030283(testosterone dehydrogenase [NAD(P)] activity),GO:0030331(estro…	chrX:150784892-150787438	X:150784841-150787438
ENSMUSG00000011008	1.58414	-1.22806	0.0317729	0.298541	0.208194	0.103431	0.162032	0.296079	0.835758	0.327892	68279	Mcoln2	mucolipin 2	GO:0002250(adaptive immune response),GO:0002376(immune system process),GO:0006811(ion transport),GO:0006816(calcium ion transport),GO:0015031(protein transport),GO:0032722(positive regulation of chemokine production),GO:0045087(innate immune response),GO:0070588(calcium ion transmembrane transport),GO:0071639(positive regulation of monocyte chemotactic protein-1 production),GO:0071642(positive re…	GO:0005764(lysosome),GO:0005768(endosome),GO:0016020(membrane),GO:0016021(integral component of membrane),GO:0055037(recycling endosome)	GO:0005261(cation channel activity),GO:0005262(calcium channel activity),GO:0042802(identical protein binding),GO:0072345(NAADP-sensitive calcium-release channel activity)	chr3:145855588-145901266;chr3:145855929-145901267	3:145855588-145901268
ENSMUSG00000025602	1.57793	-0.130212	0.00150056	0.0487408	0.572533	0.362009	0.270053	1.18432	1.14917	1.31157	80902	Zfp202	zinc finger protein 202	GO:0000122(negative regulation of transcription by RNA polymerase II),GO:0006357(regulation of transcription by RNA polymerase II)	GO:0005694(chromosome),GO:0005730(nucleolus),GO:0016604(nuclear body)	GO:0000978(RNA polymerase II cis-regulatory region sequence-specific DNA binding),GO:0000978(RNA polymerase II cis-regulatory region sequence-specific DNA binding),GO:0000981(DNA-binding transcription factor activity, RNA polymerase II-specific),GO:0001227(DNA-binding transcription repressor activity, RNA polymerase II-specific)	chr9:40103612-40124900	9:40103612-40124900
ENSMUSG00000051439	1.5759	2.77643	0.00741406	0.135797	3.17495	4.18897	2.80855	4.09576	3.34303	22.9524	12475	Cd14	CD14 antigen	GO:0001819(positive regulation of cytokine production),GO:0002237(response to molecule of bacterial origin),GO:0002376(immune system process),GO:0006898(receptor-mediated endocytosis),GO:0006954(inflammatory response),GO:0006954(inflammatory response),GO:0009617(response to bacterium),GO:0009617(response to bacterium),GO:0031663(lipopolysaccharide-mediated signaling pathway),GO:0031663(lipopolysa…	GO:0005576(extracellular region),GO:0005615(extracellular space),GO:0005794(Golgi apparatus),GO:0005886(plasma membrane),GO:0009897(external side of plasma membrane),GO:0009897(external side of plasma membrane),GO:0009986(cell surface),GO:0016020(membrane),GO:0031225(anchored component of membrane),GO:0031362(anchored component of external side of plasma membrane),GO:0045121(membrane raft),GO:004…	GO:0001530(lipopolysaccharide binding),GO:0001530(lipopolysaccharide binding),GO:0070891(lipoteichoic acid binding),GO:0071723(lipopeptide binding)	chr18:36858117-36859868	18:36858120-36859851
ENSMUSG00000006435	1.57105	0.440132	0.0161965	0.211325	0.572533	0.724019	0.594117	0.690851	0.940228	4.044	18011	Neurl1a	neuralized E3 ubiquitin protein ligase 1A	GO:0006417(regulation of translation),GO:0006513(protein monoubiquitination),GO:0007219(Notch signaling pathway),GO:0007288(sperm axoneme assembly),GO:0007399(nervous system development),GO:0007595(lactation),GO:0008285(negative regulation of cell population proliferation),GO:0030317(flagellated sperm motility),GO:0043065(positive regulation of apoptotic process),GO:0045741(positive regulation of…	GO:0005737(cytoplasm),GO:0005737(cytoplasm),GO:0005886(plasma membrane),GO:0005886(plasma membrane),GO:0005886(plasma membrane),GO:0014069(postsynaptic density),GO:0014069(postsynaptic density),GO:0016020(membrane),GO:0030054(cell junction),GO:0042995(cell projection),GO:0043197(dendritic spine),GO:0043204(perikaryon),GO:0045202(synapse),GO:0097440(apical dendrite)	GO:0004842(ubiquitin-protein transferase activity),GO:0005515(protein binding),GO:0016740(transferase activity),GO:0045183(translation factor activity, non-nucleic acid binding),GO:0046872(metal ion binding),GO:0061630(ubiquitin protein ligase activity),GO:0061630(ubiquitin protein ligase activity)	chr19:47167259-47247880;chr19:47217282-47247880	19:47167259-47247880
ENSMUSG00000030237	1.56436	8.82066	6.70858e-06	0.000901477	213.607	186.952	284.798	344.093	776.629	906.239	28250	Slco1a4	solute carrier organic anion transporter family, member 1a4	GO:0006811(ion transport),GO:0006820(anion transport),GO:0015721(bile acid and bile salt transport),GO:0043252(sodium-independent organic anion transport),GO:0043252(sodium-independent organic anion transport),GO:0055085(transmembrane transport)	GO:0005886(plasma membrane),GO:0005887(integral component of plasma membrane),GO:0009925(basal plasma membrane),GO:0016020(membrane),GO:0016021(integral component of membrane)	GO:0005215(transporter activity),GO:0008514(organic anion transmembrane transporter activity),GO:0008514(organic anion transmembrane transporter activity),GO:0015125(bile acid transmembrane transporter activity),GO:0015125(bile acid transmembrane transporter activity),GO:0015347(sodium-independent organic anion transmembrane transporter activity)	chr6:141751166-141801946	6:141751166-141801925
ENSMUSG00000115801	1.55814	10.2444	0.000290905	0.0155089	665.699	647.221	531.897	809.825	1175.86	3446.91	NA	NA	NA	NA	NA	NA	NA	NA
ENSMUSG00000021477	1.55731	9.64875	2.04967e-05	0.00224651	400.304	412.794	408.213	598.77	1030.18	1965.49	13039	Ctsl	cathepsin L	GO:0006508(proteolysis),GO:0006508(proteolysis),GO:0006590(thyroid hormone generation),GO:0006955(immune response),GO:0007154(cell communication),GO:0010839(negative regulation of keratinocyte proliferation),GO:0016485(protein processing),GO:0016485(protein processing),GO:0016540(protein autoprocessing),GO:0030574(collagen catabolic process),GO:0031069(hair follicle morphogenesis),GO:0042637(cata…	GO:0005576(extracellular region),GO:0005615(extracellular space),GO:0005615(extracellular space),GO:0005634(nucleus),GO:0005730(nucleolus),GO:0005737(cytoplasm),GO:0005764(lysosome),GO:0005764(lysosome),GO:0005764(lysosome),GO:0005773(vacuole),GO:0005886(plasma membrane),GO:0005902(microvillus),GO:0009897(external side of plasma membrane),GO:0009897(external side of plasma membrane),GO:0016020(me…	GO:0004175(endopeptidase activity),GO:0004177(aminopeptidase activity),GO:0004197(cysteine-type endopeptidase activity),GO:0004197(cysteine-type endopeptidase activity),GO:0005515(protein binding),GO:0008233(peptidase activity),GO:0008234(cysteine-type peptidase activity),GO:0016787(hydrolase activity),GO:0016807(cysteine-type carboxypeptidase activity),GO:0030984(kininogen binding),GO:0042277(pe…	chr13:64509704-64518334	13:64507151-64518704
ENSMUSG00000022091	1.55714	6.04529	4.06353e-07	8.85804e-05	32.4262	27.5127	40.4	66.5684	85.4041	143.343	20410	Sorbs3	sorbin and SH3 domain containing 3	GO:0000122(negative regulation of transcription by RNA polymerase II),GO:0000122(negative regulation of transcription by RNA polymerase II),GO:0007015(actin filament organization),GO:0007155(cell adhesion),GO:0031589(cell-substrate adhesion),GO:0043410(positive regulation of MAPK cascade),GO:0043410(positive regulation of MAPK cascade),GO:0051496(positive regulation of stress fiber assembly)	GO:0005634(nucleus),GO:0005737(cytoplasm),GO:0005856(cytoskeleton),GO:0005925(focal adhesion),GO:0005925(focal adhesion),GO:0030054(cell junction)	GO:0005515(protein binding),GO:0008134(transcription factor binding),GO:0017166(vinculin binding)	chr14:70417917-70429695;chr14:70417917-70442072;chr14:70417917-70443471;chr14:70417917-70445120	14:70417917-70449438
ENSMUSG00000009394	1.55185	-0.682921	0.048796	0.362762	0.416387	0.206863	0.162032	0.148039	0.679054	1.53016	20965	Syn2	synapsin II	GO:0007269(neurotransmitter secretion),GO:0007269(neurotransmitter secretion),GO:0007269(neurotransmitter secretion),GO:0017156(calcium-ion regulated exocytosis),GO:0097091(synaptic vesicle clustering),GO:0097091(synaptic vesicle clustering),GO:0099504(synaptic vesicle cycle)	GO:0005886(plasma membrane),GO:0008021(synaptic vesicle),GO:0014069(postsynaptic density),GO:0030054(cell junction),GO:0030672(synaptic vesicle membrane),GO:0030672(synaptic vesicle membrane),GO:0031201(SNARE complex),GO:0043209(myelin sheath),GO:0045202(synapse),GO:0098685(Schaffer collateral - CA1 synapse),GO:0098850(extrinsic component of synaptic vesicle membrane),GO:0098978(glutamatergic syn…	GO:0005515(protein binding),GO:0005524(ATP binding),GO:0042802(identical protein binding),GO:0048306(calcium-dependent protein binding)	chr6:115111863-115253524;chr6:115111863-115259587;chr6:115215955-115253524	6:115111863-115258967
ENSMUSG00000025991	1.55008	13.4753	1.32841e-05	0.00158916	6350.43	4694.59	6349.76	9215.11	14972.6	26750.1	227231	Cps1	carbamoyl-phosphate synthetase 1	GO:0000050(urea cycle),GO:0000050(urea cycle),GO:0006207('de novo' pyrimidine nucleobase biosynthetic process),GO:0006541(glutamine metabolic process),GO:0006807(nitrogen compound metabolic process),GO:0008152(metabolic process),GO:0019433(triglyceride catabolic process),GO:0032496(response to lipopolysaccharide),GO:0042311(vasodilation),GO:0046209(nitric oxide metabolic process),GO:0050667(homoc…	GO:0005634(nucleus),GO:0005730(nucleolus),GO:0005737(cytoplasm),GO:0005737(cytoplasm),GO:0005739(mitochondrion),GO:0005739(mitochondrion),GO:0005743(mitochondrial inner membrane),GO:0032991(protein-containing complex),GO:0042645(mitochondrial nucleoid)	GO:0000166(nucleotide binding),GO:0003824(catalytic activity),GO:0004087(carbamoyl-phosphate synthase (ammonia) activity),GO:0004087(carbamoyl-phosphate synthase (ammonia) activity),GO:0004088(carbamoyl-phosphate synthase (glutamine-hydrolyzing) activity),GO:0004175(endopeptidase activity),GO:0005509(calcium ion binding),GO:0005515(protein binding),GO:0005524(ATP binding),GO:0005543(phospholipid …	chr1:67162186-67270426	1:67162185-67270418
ENSMUSG00000015966	1.54802	3.50167	8.15969e-06	0.00106723	5.77737	5.32671	6.04919	8.98106	15.7227	25.5209	50905	Il17rb	interleukin 17 receptor B	GO:0032736(positive regulation of interleukin-13 production),GO:0032754(positive regulation of interleukin-5 production),GO:0050729(positive regulation of inflammatory response)	GO:0005576(extracellular region),GO:0005654(nucleoplasm),GO:0005737(cytoplasm),GO:0005886(plasma membrane),GO:0005887(integral component of plasma membrane),GO:0009986(cell surface),GO:0016020(membrane),GO:0016021(integral component of membrane),GO:0034451(centriolar satellite),GO:0072686(mitotic spindle)	GO:0004896(cytokine receptor activity),GO:0030368(interleukin-17 receptor activity)	chr14:29718125-29730853	14:29718092-29730853
ENSMUSG00000014776	1.54782	-0.0493045	0.0236268	0.257519	0.520484	0.362009	0.432085	0.246732	1.46258	2.18595	78688	Nol3	nucleolar protein 3 (apoptosis repressor with CARD domain)	GO:0001666(response to hypoxia),GO:0001974(blood vessel remodeling),GO:0002931(response to ischemia),GO:0006376(mRNA splice site selection),GO:0006397(mRNA processing),GO:0010468(regulation of gene expression),GO:0010659(cardiac muscle cell apoptotic process),GO:0010664(negative regulation of striated muscle cell apoptotic process),GO:0010667(negative regulation of cardiac muscle cell apoptotic p…	GO:0005730(nucleolus),GO:0005737(cytoplasm),GO:0005739(mitochondrion),GO:0005739(mitochondrion),GO:0016020(membrane),GO:0016528(sarcoplasm),GO:0016529(sarcoplasmic reticulum)	GO:0005102(signaling receptor binding),GO:0005123(death receptor binding),GO:0005509(calcium ion binding),GO:0005515(protein binding),GO:0019900(kinase binding),GO:0019902(phosphatase binding),GO:0035877(death effector domain binding),GO:0035877(death effector domain binding),GO:0042802(identical protein binding),GO:0043027(cysteine-type endopeptidase inhibitor activity involved in apoptotic proc…	chr8:106003079-106008571	8:106002772-106008571
ENSMUSG00000030089	1.54574	3.27771	1.45957e-07	3.71888e-05	5.51713	4.18897	4.96898	10.6095	18.0733	14.2086	71699	Slc41a3	solute carrier family 41, member 3	GO:0006812(cation transport)	GO:0005886(plasma membrane),GO:0005886(plasma membrane),GO:0016020(membrane),GO:0016021(integral component of membrane)	GO:0005515(protein binding),GO:0008324(cation transmembrane transporter activity)	chr6:90581862-90623394;chr6:90596228-90623394	6:90581707-90623394
ENSMUSG00000019970	1.53964	6.23041	0.000178038	0.0108476	28.9389	48.7679	37.4294	43.5729	105.253	185.969	20393	Sgk1	serum/glucocorticoid regulated kinase 1	GO:0006468(protein phosphorylation),GO:0006883(cellular sodium ion homeostasis),GO:0006915(apoptotic process),GO:0006974(cellular response to DNA damage stimulus),GO:0007019(microtubule depolymerization),GO:0007616(long-term memory),GO:0008542(visual learning),GO:0010765(positive regulation of sodium ion transport),GO:0016310(phosphorylation),GO:0018105(peptidyl-serine phosphorylation),GO:0018105…	GO:0005634(nucleus),GO:0005634(nucleus),GO:0005737(cytoplasm),GO:0005737(cytoplasm),GO:0005739(mitochondrion),GO:0005783(endoplasmic reticulum),GO:0005829(cytosol),GO:0005829(cytosol),GO:0005886(plasma membrane),GO:0016020(membrane),GO:0016607(nuclear speck),GO:0043005(neuron projection),GO:0048471(perinuclear region of cytoplasm)	GO:0000166(nucleotide binding),GO:0004672(protein kinase activity),GO:0004674(protein serine/threonine kinase activity),GO:0004674(protein serine/threonine kinase activity),GO:0004712(protein serine/threonine/tyrosine kinase activity),GO:0005515(protein binding),GO:0005524(ATP binding),GO:0015459(potassium channel regulator activity),GO:0016301(kinase activity),GO:0016740(transferase activity),GO…	chr10:21758083-21875801;chr10:21854571-21875801;chr10:21862003-21875801;chr10:21868122-21875801;chr10:21869789-21875801;chr10:21870565-21875801	10:21758083-21875802
ENSMUSG00000051008	1.53906	-1.38175	0.0424021	0.341077	0.104097	0.258578	0.0540107	0.246732	0.470114	0.546487	100504140	4930412M03Rik	RIKEN cDNA 4930412M03 gene	GO:0008150(biological_process)	GO:0005575(cellular_component)	GO:0003674(molecular_function)	chr11:60003043-60006058	11:60003045-60006056
ENSMUSG00000042745	1.53861	2.74567	0.000311639	0.0161555	3.12291	3.72353	3.29465	4.2438	8.67099	16.6132	15901	Id1	inhibitor of DNA binding 1, HLH protein	GO:0000122(negative regulation of transcription by RNA polymerase II),GO:0000122(negative regulation of transcription by RNA polymerase II),GO:0000122(negative regulation of transcription by RNA polymerase II),GO:0000122(negative regulation of transcription by RNA polymerase II),GO:0001886(endothelial cell morphogenesis),GO:0007275(multicellular organism development),GO:0007507(heart development)…	GO:0005634(nucleus),GO:0005634(nucleus),GO:0005634(nucleus),GO:0005654(nucleoplasm),GO:0005737(cytoplasm),GO:0005794(Golgi apparatus),GO:0005813(centrosome)	GO:0005515(protein binding),GO:0008022(protein C-terminus binding),GO:0008134(transcription factor binding),GO:0042802(identical protein binding),GO:0043621(protein self-association),GO:0046983(protein dimerization activity),GO:0047485(protein N-terminus binding),GO:0070628(proteasome binding),GO:0140110(transcription regulator activity),GO:0140416(transcription regulator inhibitor activity),GO:0…	chr2:152578171-152579330	2:152578171-152579330
ENSMUSG00000106209	1.53561	-1.14179	0.0202155	0.239324	0.208194	0.103431	0.216043	0.394772	0.679054	0.491838	NA	NA	NA	NA	NA	NA	NA	NA
ENSMUSG00000057265	1.53511	-0.53521	0.0148436	0.200286	0.156145	0.465441	0.270053	0.690851	0.522349	1.42086	72873	Bbof1	basal body orientation factor 1	GO:0008150(biological_process)	GO:0005575(cellular_component),GO:0005737(cytoplasm),GO:0005856(cytoskeleton),GO:0005929(cilium),GO:0036064(ciliary basal body),GO:0042995(cell projection)	GO:0003674(molecular_function)	chr12:84455842-84480554	12:84455845-84489661
ENSMUSG00000115028	1.52838	-1.51897	0.0470735	0.35619	0.104097	0.155147	0.108021	0.197386	0.470114	0.437189	NA	NA	NA	NA	NA	NA	NA	NA
ENSMUSG00000111334	1.52586	-1.38378	0.0291936	0.286662	0.104097	0.155147	0.162032	0.444118	0.313409	0.491838	NA	NA	NA	NA	NA	NA	NA	NA
ENSMUSG00000061292	1.52548	7.61729	9.27965e-06	0.00118992	104.253	80.1075	119.202	149.224	409.887	314.831	100041449	Cyp3a59	cytochrome P450, family 3, subfamily a, polypeptide 59	GO:0008202(steroid metabolic process),GO:0070989(oxidative demethylation)	GO:0005575(cellular_component)	GO:0008390(testosterone 16-alpha-hydroxylase activity),GO:0008395(steroid hydroxylase activity),GO:0050649(testosterone 6-beta-hydroxylase activity),GO:0050649(testosterone 6-beta-hydroxylase activity),GO:0070330(aromatase activity)	chr5:146016068-146050093	5:146016067-146050097
ENSMUSG00000113203	1.52185	-1.0552	0.0490701	0.363835	0.208194	0.258578	0.108021	0.246732	0.365644	1.09297	NA	NA	NA	NA	NA	NA	NA	NA
ENSMUSG00000047227	1.52136	-1.26102	0.025299	0.267569	0.156145	0.103431	0.216043	0.592158	0.470114	0.327892	217648	Gm527	predicted gene 527	GO:0008150(biological_process)	GO:0005575(cellular_component)	GO:0003674(molecular_function)	chr12:64964685-64971365	12:64964680-64971366
ENSMUSG00000021596	1.51645	-0.0592153	0.00590831	0.117442	0.468436	0.206863	0.648128	0.83889	1.82822	1.14762	78771	Mctp1	multiple C2 domains, transmembrane 1	GO:0030336(negative regulation of cell migration),GO:0045806(negative regulation of endocytosis),GO:0046928(regulation of neurotransmitter secretion),GO:1902883(negative regulation of response to oxidative stress)	GO:0005768(endosome),GO:0005783(endoplasmic reticulum),GO:0016020(membrane),GO:0016021(integral component of membrane),GO:0016021(integral component of membrane),GO:0030054(cell junction),GO:0030672(synaptic vesicle membrane),GO:0030672(synaptic vesicle membrane),GO:0031410(cytoplasmic vesicle),GO:0045202(synapse),GO:0055037(recycling endosome)	GO:0005509(calcium ion binding),GO:0005509(calcium ion binding),GO:0046872(metal ion binding)	chr13:76532258-77181401;chr13:76727716-77181401	13:76532654-77179929
ENSMUSG00000040856	1.51582	-0.482667	0.0229985	0.254377	0.364339	0.465441	0.108021	0.789544	0.417879	1.53016	13386	Dlk1	delta like non-canonical Notch ligand 1	GO:0001503(ossification),GO:0001649(osteoblast differentiation),GO:0001819(positive regulation of cytokine production),GO:0009790(embryo development),GO:0009791(post-embryonic development),GO:0010468(regulation of gene expression),GO:0030154(cell differentiation),GO:0030279(negative regulation of ossification),GO:0030282(bone mineralization),GO:0035264(multicellular organism growth),GO:0045599(ne…	GO:0005615(extracellular space),GO:0005737(cytoplasm),GO:0005886(plasma membrane),GO:0009897(external side of plasma membrane),GO:0016020(membrane),GO:0016021(integral component of membrane)	GO:0005509(calcium ion binding),GO:0005515(protein binding)	chr12:109418749-109429262;chr12:109419381-109429262	12:109418749-109429262
ENSMUSG00000024261	1.51546	-0.862294	0.0151527	0.202507	0.312291	0.155147	0.216043	0.444118	0.626819	0.929027	20983	Syt4	synaptotagmin IV	GO:0006887(exocytosis),GO:0006906(vesicle fusion),GO:0007269(neurotransmitter secretion),GO:0007613(memory),GO:0014049(positive regulation of glutamate secretion),GO:0014059(regulation of dopamine secretion),GO:0014059(regulation of dopamine secretion),GO:0016192(vesicle-mediated transport),GO:0017156(calcium-ion regulated exocytosis),GO:0017158(regulation of calcium ion-dependent exocytosis),GO:…	GO:0005794(Golgi apparatus),GO:0005794(Golgi apparatus),GO:0005886(plasma membrane),GO:0005886(plasma membrane),GO:0016020(membrane),GO:0016021(integral component of membrane),GO:0016021(integral component of membrane),GO:0030424(axon),GO:0030424(axon),GO:0030424(axon),GO:0030425(dendrite),GO:0030667(secretory granule membrane),GO:0031045(dense core granule),GO:0031045(dense core granule),GO:0031…	GO:0000149(SNARE binding),GO:0000149(SNARE binding),GO:0001786(phosphatidylserine binding),GO:0001786(phosphatidylserine binding),GO:0005509(calcium ion binding),GO:0005509(calcium ion binding),GO:0005544(calcium-dependent phospholipid binding),GO:0005544(calcium-dependent phospholipid binding),GO:0017075(syntaxin-1 binding),GO:0019905(syntaxin binding),GO:0030276(clathrin binding),GO:0030276(cla…	chr18:31570861-31580468	18:31570861-31580459
ENSMUSG00000086392	1.51129	-1.05568	0.0451422	0.35107	0.312291	0.0517156	0.216043	0.296079	0.417879	0.983676	654424	Mccc1os	methylcrotonoyl-Coenzyme A carboxylase 1 (alpha), opposite strand	GO:0008150(biological_process)	GO:0005575(cellular_component)	GO:0003674(molecular_function)	chr3:36054062-36062977	3:36053982-36079255
ENSMUSG00000022092	1.5109	2.4153	0.000997219	0.0373844	2.18603	3.15465	2.80855	3.15817	6.7383	13.3889	19057	Ppp3cc	protein phosphatase 3, catalytic subunit, gamma isoform	GO:0006470(protein dephosphorylation),GO:0033173(calcineurin-NFAT signaling cascade),GO:0097720(calcineurin-mediated signaling),GO:1900242(regulation of synaptic vesicle endocytosis),GO:1900244(positive regulation of synaptic vesicle endocytosis)	GO:0005737(cytoplasm),GO:0005737(cytoplasm),GO:0005955(calcineurin complex),GO:0098793(presynapse),GO:0098978(glutamatergic synapse),GO:0098978(glutamatergic synapse),GO:0099523(presynaptic cytosol)	GO:0004721(phosphoprotein phosphatase activity),GO:0005515(protein binding),GO:0005516(calmodulin binding),GO:0016787(hydrolase activity),GO:0033192(calmodulin-dependent protein phosphatase activity),GO:0033192(calmodulin-dependent protein phosphatase activity),GO:0046872(metal ion binding)	chr14:70455314-70526946;chr14:70460428-70526946	14:70455314-70526920
ENSMUSG00000029630	1.50672	9.14771	1.66781e-05	0.00189137	299.018	255.062	331.625	399.41	986.979	1130.52	56388	Cyp3a25	cytochrome P450, family 3, subfamily a, polypeptide 25	GO:0008202(steroid metabolic process),GO:0009617(response to bacterium),GO:0070989(oxidative demethylation)	GO:0005783(endoplasmic reticulum),GO:0016020(membrane),GO:0043231(intracellular membrane-bounded organelle)	GO:0004497(monooxygenase activity),GO:0005506(iron ion binding),GO:0008390(testosterone 16-alpha-hydroxylase activity),GO:0008395(steroid hydroxylase activity),GO:0016491(oxidoreductase activity),GO:0016705(oxidoreductase activity, acting on paired donors, with incorporation or reduction of molecular oxygen),GO:0016712(oxidoreductase activity, acting on paired donors, with incorporation or reduct…	chr5:145914004-145946427;chr5:145914004-145946428	5:145914004-145946428
ENSMUSG00000097820	1.50416	-1.06036	0.0267716	0.274129	0.156145	0.310294	0.108021	0.493465	0.365644	0.81973	NA	NA	NA	NA	NA	NA	NA	NA
ENSMUSG00000040505	1.49956	7.22414	2.18401e-05	0.00236381	78.6972	76.384	79.1256	108.858	204.238	349.205	27409	Abcg5	ATP binding cassette subfamily G member 5	GO:0006869(lipid transport),GO:0007588(excretion),GO:0007588(excretion),GO:0010949(negative regulation of intestinal phytosterol absorption),GO:0015918(sterol transport),GO:0030299(intestinal cholesterol absorption),GO:0033344(cholesterol efflux),GO:0033344(cholesterol efflux),GO:0042632(cholesterol homeostasis),GO:0042632(cholesterol homeostasis),GO:0045796(negative regulation of intestinal chol…	GO:0005886(plasma membrane),GO:0005887(integral component of plasma membrane),GO:0016020(membrane),GO:0016021(integral component of membrane),GO:0016324(apical plasma membrane),GO:0016324(apical plasma membrane),GO:0016324(apical plasma membrane),GO:0043190(ATP-binding cassette (ABC) transporter complex),GO:0043235(receptor complex),GO:0043235(receptor complex),GO:0045177(apical part of cell)	GO:0000166(nucleotide binding),GO:0005515(protein binding),GO:0005524(ATP binding),GO:0016887(ATPase activity),GO:0042626(ATPase-coupled transmembrane transporter activity),GO:0046872(metal ion binding),GO:0046982(protein heterodimerization activity),GO:0046982(protein heterodimerization activity),GO:0120020(cholesterol transfer activity),GO:0120020(cholesterol transfer activity)	chr17:84965602-84990439	17:84965662-84990439
ENSMUSG00000032849	1.49485	3.21067	0.00147159	0.048092	5.0487	5.06813	4.26684	4.49053	10.8126	25.3023	239273	Abcc4	ATP-binding cassette, sub-family C (CFTR/MRP), member 4	GO:0006855(drug transmembrane transport),GO:0032310(prostaglandin secretion),GO:0048661(positive regulation of smooth muscle cell proliferation),GO:0055085(transmembrane transport),GO:0060271(cilium assembly),GO:0070730(cAMP transport),GO:0071716(leukotriene transport),GO:0140115(export across plasma membrane)	GO:0005886(plasma membrane),GO:0005886(plasma membrane),GO:0005886(plasma membrane),GO:0016020(membrane),GO:0016020(membrane),GO:0016323(basolateral plasma membrane),GO:0016324(apical plasma membrane),GO:0031088(platelet dense granule membrane),GO:0098591(external side of apical plasma membrane)	GO:0015132(prostaglandin transmembrane transporter activity),GO:0015216(purine nucleotide transmembrane transporter activity),GO:0015431(ABC-type glutathione S-conjugate transporter activity),GO:0015562(efflux transmembrane transporter activity),GO:0042626(ATPase-coupled transmembrane transporter activity),GO:0042626(ATPase-coupled transmembrane transporter activity),GO:0042910(xenobiotic transme…	chr14:118720104-118914343;chr14:118720104-118943631	14:118720104-118943631
ENSMUSG00000044748	1.49417	4.08546	1.97528e-08	6.76753e-06	9.73306	7.75735	9.01978	19.6892	22.0431	33.0078	13214	Defb1	defensin beta 1	GO:0002227(innate immune response in mucosa),GO:0006952(defense response),GO:0009617(response to bacterium),GO:0042742(defense response to bacterium),GO:0045087(innate immune response),GO:0050829(defense response to Gram-negative bacterium),GO:0050830(defense response to Gram-positive bacterium)	GO:0005576(extracellular region),GO:0005615(extracellular space),GO:0005615(extracellular space),GO:0016020(membrane)	GO:0031731(CCR6 chemokine receptor binding)	chr8:22266571-22285201	8:22266615-22285201
ENSMUSG00000045193	1.48882	4.5008	1.44828e-05	0.00172205	9.42076	17.0662	9.01978	18.6036	35.9376	45.1944	12696	Cirbp	cold inducible RNA binding protein	GO:0009411(response to UV),GO:0030308(negative regulation of cell growth),GO:0034063(stress granule assembly),GO:0045727(positive regulation of translation),GO:0048026(positive regulation of mRNA splicing, via spliceosome),GO:0048255(mRNA stabilization),GO:0070417(cellular response to cold),GO:1902806(regulation of cell cycle G1/S phase transition)	GO:0005634(nucleus),GO:0005634(nucleus),GO:0005654(nucleoplasm),GO:0005654(nucleoplasm),GO:0005681(spliceosomal complex),GO:0005737(cytoplasm),GO:0005737(cytoplasm),GO:0010494(cytoplasmic stress granule)	GO:0003676(nucleic acid binding),GO:0003723(RNA binding),GO:0003730(mRNA 3'-UTR binding),GO:0008266(poly(U) RNA binding),GO:0030371(translation repressor activity),GO:0070181(small ribosomal subunit rRNA binding)	chr10:80001824-80007489;chr10:80003673-80007489;chr10:80003673-80008620;chr10:80004005-80007489	10:80001819-80008620
ENSMUSG00000031963	1.48812	1.40958	0.0313925	0.296706	1.5094	1.6549	0.864171	0.690851	2.0894	8.57984	73230	Bmper	BMP-binding endothelial regulator	GO:0001568(blood vessel development),GO:0001657(ureteric bud development),GO:0002043(blood vessel endothelial cell proliferation involved in sprouting angiogenesis),GO:0010594(regulation of endothelial cell migration),GO:0030514(negative regulation of BMP signaling pathway),GO:0042118(endothelial cell activation),GO:0045765(regulation of angiogenesis),GO:0048839(inner ear development),GO:0060393(…	GO:0005576(extracellular region),GO:0005615(extracellular space),GO:0005615(extracellular space),GO:0005615(extracellular space),GO:0031012(extracellular matrix),GO:0062023(collagen-containing extracellular matrix)	GO:0005201(extracellular matrix structural constituent),GO:0005515(protein binding)	chr9:23134372-23396511	9:23134372-23396496
ENSMUSG00000106062	1.48603	-1.17045	0.0212312	0.244471	0.156145	0.155147	0.216043	0.444118	0.574584	0.491838	NA	NA	NA	NA	NA	NA	NA	NA
ENSMUSG00000113660	1.48333	-0.138849	0.00560881	0.113623	0.624581	0.258578	0.378075	0.888237	1.0447	1.63946	NA	NA	NA	NA	NA	NA	NA	NA
ENSMUSG00000112023	1.48295	-0.567612	0.0220056	0.248807	0.208194	0.310294	0.378075	0.394772	0.626819	1.53016	14727	Lilr4b	leukocyte immunoglobulin-like receptor, subfamily B, member 4B	GO:2000272(negative regulation of signaling receptor activity)	GO:0009986(cell surface),GO:0016020(membrane),GO:0016021(integral component of membrane)	GO:0019903(protein phosphatase binding),GO:0030293(transmembrane receptor protein tyrosine kinase inhibitor activity),GO:0030547(receptor inhibitor activity)	chr10:51356708-51362425	10:51356728-51362799
ENSMUSG00000085433	1.48251	-0.431274	0.00573588	0.115299	0.364339	0.362009	0.270053	0.740197	0.835758	1.25692	NA	NA	NA	NA	NA	NA	NA	NA
ENSMUSG00000006310	1.48227	-1.17092	0.0285085	0.283481	0.104097	0.155147	0.270053	0.592158	0.313409	0.601135	58206	Zbtb32	zinc finger and BTB domain containing 32	GO:0000122(negative regulation of transcription by RNA polymerase II),GO:0001817(regulation of cytokine production),GO:0006357(regulation of transcription by RNA polymerase II),GO:0030097(hemopoiesis),GO:0042098(T cell proliferation)	GO:0000228(nuclear chromosome),GO:0005634(nucleus),GO:0005654(nucleoplasm)	GO:0000978(RNA polymerase II cis-regulatory region sequence-specific DNA binding),GO:0001227(DNA-binding transcription repressor activity, RNA polymerase II-specific),GO:0001227(DNA-binding transcription repressor activity, RNA polymerase II-specific),GO:0003676(nucleic acid binding),GO:0003677(DNA binding),GO:0003714(transcription corepressor activity),GO:0008270(zinc ion binding),GO:0046872(met…	chr7:30289106-30292367;chr7:30289106-30298334	7:30289106-30298334
ENSMUSG00000078612	1.47837	2.05771	0.00140552	0.0468962	1.56145	2.27549	2.59251	2.26994	8.14865	7.54151	242594	Fyb2	FYN binding protein 2	GO:0007229(integrin-mediated signaling pathway),GO:0033627(cell adhesion mediated by integrin),GO:0050852(T cell receptor signaling pathway),GO:0050852(T cell receptor signaling pathway),GO:0072659(protein localization to plasma membrane)	GO:0001772(immunological synapse),GO:0005886(plasma membrane),GO:0016020(membrane),GO:0045121(membrane raft)	GO:0003674(molecular_function)	chr4:104770758-104874056	4:104770653-104874060
ENSMUSG00000115919	1.47635	4.40446	0.00112276	0.0397709	9.05643	18.1522	6.21123	12.1886	30.7664	50.1128	NA	NA	NA	NA	NA	NA	NA	NA
ENSMUSG00000083649	1.47509	-0.647209	0.0202069	0.239324	0.312291	0.310294	0.216043	0.345425	0.835758	1.20227	19428	Rasl2-9	RAS-like, family 2, locus 9	GO:0000054(ribosomal subunit export from nucleus),GO:0006606(protein import into nucleus),GO:0006913(nucleocytoplasmic transport),GO:0015031(protein transport)	GO:0005634(nucleus),GO:0005737(cytoplasm)	GO:0000166(nucleotide binding),GO:0003924(GTPase activity),GO:0005525(GTP binding)	chr7:5127941-5128949	7:5127937-5128949
ENSMUSG00000053113	1.47468	2.83769	0.000523206	0.023329	4.00773	2.58578	4.59091	6.61243	6.32042	18.198	12702	Socs3	suppressor of cytokine signaling 3	GO:0001932(regulation of protein phosphorylation),GO:0007165(signal transduction),GO:0007259(receptor signaling pathway via JAK-STAT),GO:0009968(negative regulation of signal transduction),GO:0035556(intracellular signal transduction),GO:0040008(regulation of growth),GO:0042532(negative regulation of tyrosine phosphorylation of STAT protein),GO:0043066(negative regulation of apoptotic process),GO…	GO:0005737(cytoplasm),GO:0005829(cytosol),GO:0005942(phosphatidylinositol 3-kinase complex)	GO:0001784(phosphotyrosine residue binding),GO:0005515(protein binding),GO:0046935(1-phosphatidylinositol-3-kinase regulator activity)	chr11:117856913-117860192	11:117856905-117860873
ENSMUSG00000044566	1.47397	-0.570328	0.0190119	0.23283	0.416387	0.103431	0.378075	0.493465	0.783524	1.25692	71213	Cage1	cancer antigen 1	GO:0008150(biological_process)	GO:0005575(cellular_component)	GO:0003674(molecular_function)	chr13:38190028-38220913	13:38190028-38221045
ENSMUSG00000089417	1.47295	5.28008	1.56584e-05	0.00181776	23.2136	15.5147	22.8465	29.2625	61.2193	80.4975	NA	NA	NA	NA	NA	NA	NA	NA
ENSMUSG00000002688	1.46763	-0.981769	0.021056	0.243576	0.260242	0.155147	0.216043	0.394772	0.574584	0.81973	18760	Prkd1	protein kinase D1	GO:0001525(angiogenesis),GO:0001938(positive regulation of endothelial cell proliferation),GO:0002376(immune system process),GO:0006468(protein phosphorylation),GO:0006915(apoptotic process),GO:0006954(inflammatory response),GO:0007030(Golgi organization),GO:0007265(Ras protein signal transduction),GO:0007399(nervous system development),GO:0010508(positive regulation of autophagy),GO:0010595(posi…	GO:0000421(autophagosome membrane),GO:0005634(nucleus),GO:0005737(cytoplasm),GO:0005794(Golgi apparatus),GO:0005802(trans-Golgi network),GO:0005802(trans-Golgi network),GO:0005829(cytosol),GO:0005829(cytosol),GO:0005886(plasma membrane),GO:0005886(plasma membrane),GO:0005911(cell-cell junction),GO:0005938(cell cortex),GO:0016020(membrane)	GO:0000166(nucleotide binding),GO:0004672(protein kinase activity),GO:0004674(protein serine/threonine kinase activity),GO:0004697(protein kinase C activity),GO:0005515(protein binding),GO:0005524(ATP binding),GO:0016301(kinase activity),GO:0016740(transferase activity),GO:0042802(identical protein binding),GO:0046872(metal ion binding)	chr12:50388015-50402815;chr12:50388015-50696032;chr12:50494841-50696032	12:50388014-50695881
ENSMUSG00000112539	1.46648	-0.098888	0.00889969	0.149455	0.156145	0.724019	0.432085	0.98693	1.0447	1.63946	NA	NA	NA	NA	NA	NA	NA	NA
ENSMUSG00000037709	1.46481	4.84686	5.65114e-05	0.00472621	11.0343	12.36	22.3604	21.1696	50.6156	54.5394	58909	Fam13a	family with sequence similarity 13, member A	GO:0008150(biological_process)	GO:0005575(cellular_component)	GO:0003674(molecular_function)	chr6:58910521-59001487	6:58909075-59001534
ENSMUSG00000036381	1.46188	2.78392	7.52216e-07	0.000146116	3.4352	3.82696	3.5647	7.84609	10.447	11.5855	140795	P2ry14	purinergic receptor P2Y, G-protein coupled, 14	GO:0006955(immune response),GO:0007165(signal transduction),GO:0007186(G protein-coupled receptor signaling pathway),GO:0061484(hematopoietic stem cell homeostasis)	GO:0005886(plasma membrane),GO:0016020(membrane),GO:0016021(integral component of membrane)	GO:0004930(G protein-coupled receptor activity),GO:0045028(G protein-coupled purinergic nucleotide receptor activity)	chr3:59022044-59038183;chr3:59022044-59038539;chr3:59022044-59038749;chr3:59022044-59039883;chr3:59022044-59060913	3:59021276-59061039
ENSMUSG00000036381	1.46188	2.78392	7.52216e-07	0.000146116	3.4352	3.82696	3.5647	7.84609	10.447	11.5855	320463	F630111L10Rik	RIKEN cDNA F630111L10 gene	NA	NA	NA	chr3:59053717-59061049	3:59021276-59061039
ENSMUSG00000106874	1.45814	7.24075	0.000435256	0.0205271	88.3262	87.7097	65.947	101.456	152.735	410.739	NA	NA	NA	NA	NA	NA	NA	NA
ENSMUSG00000090338	1.45741	-0.448597	0.00752655	0.136979	0.364339	0.413725	0.216043	0.690851	0.887993	1.20227	NA	NA	NA	NA	NA	NA	NA	NA
ENSMUSG00000031785	1.45502	3.32316	0.000106142	0.00752061	4.68436	5.79215	5.40107	7.30328	12.902	23.3896	14766	Adgrg1	adhesion G protein-coupled receptor G1	GO:0001525(angiogenesis),GO:0007155(cell adhesion),GO:0007165(signal transduction),GO:0007166(cell surface receptor signaling pathway),GO:0007186(G protein-coupled receptor signaling pathway),GO:0007189(adenylate cyclase-activating G protein-coupled receptor signaling pathway),GO:0007266(Rho protein signal transduction),GO:0007275(multicellular organism development),GO:0007399(nervous system deve…	GO:0005576(extracellular region),GO:0005886(plasma membrane),GO:0005887(integral component of plasma membrane),GO:0016020(membrane),GO:0016021(integral component of membrane),GO:0097451(glial limiting end-foot)	GO:0004888(transmembrane signaling receptor activity),GO:0004930(G protein-coupled receptor activity),GO:0004930(G protein-coupled receptor activity),GO:0005518(collagen binding),GO:0008201(heparin binding),GO:0008201(heparin binding),GO:0008201(heparin binding),GO:0050840(extracellular matrix binding)	chr8:95703737-95740836;chr8:95711027-95740836	8:95701379-95740845
ENSMUSG00000042417	1.45469	-0.0542928	0.0146735	0.198812	0.468436	0.310294	0.594117	0.98693	0.574584	2.24059	218630	Ccno	cyclin O	GO:0000079(regulation of cyclin-dependent protein serine/threonine kinase activity),GO:0000278(mitotic cell cycle),GO:0007049(cell cycle),GO:0030030(cell projection organization),GO:0044772(mitotic cell cycle phase transition),GO:0051301(cell division),GO:0060271(cilium assembly),GO:1903251(multi-ciliated epithelial cell differentiation)	GO:0000307(cyclin-dependent protein kinase holoenzyme complex),GO:0005634(nucleus),GO:0005730(nucleolus),GO:0005737(cytoplasm),GO:0005737(cytoplasm),GO:0005737(cytoplasm),GO:0097124(cyclin A2-CDK2 complex)	GO:0016538(cyclin-dependent protein serine/threonine kinase regulator activity)	chr13:113124336-113127312	13:113124336-113127311
ENSMUSG00000028125	1.45444	-0.731948	0.0120471	0.179736	0.260242	0.258578	0.270053	0.493465	0.835758	0.874378	11304	Abca4	ATP-binding cassette, sub-family A (ABC1), member 4	GO:0006649(phospholipid transfer to membrane),GO:0006869(lipid transport),GO:0007601(visual perception),GO:0045332(phospholipid translocation),GO:0045494(photoreceptor cell maintenance),GO:0050896(response to stimulus),GO:0055085(transmembrane transport)	GO:0001750(photoreceptor outer segment),GO:0005783(endoplasmic reticulum),GO:0005887(integral component of plasma membrane),GO:0016020(membrane),GO:0016021(integral component of membrane),GO:0043231(intracellular membrane-bounded organelle)	GO:0000166(nucleotide binding),GO:0005319(lipid transporter activity),GO:0005524(ATP binding),GO:0005548(phospholipid transporter activity),GO:0016887(ATPase activity),GO:0042626(ATPase-coupled transmembrane transporter activity),GO:0042626(ATPase-coupled transmembrane transporter activity),GO:0090555(phosphatidylethanolamine flippase activity),GO:0140326(ATPase-coupled intramembrane lipid transp…	chr3:121838109-121973711	3:121838092-121973772
ENSMUSG00000097766	1.45442	-0.907713	0.0473525	0.357024	0.260242	0.362009	0.0540107	0.345425	0.470114	1.09297	70523	5730420D15Rik	RIKEN cDNA 5730420D15 gene	GO:0008150(biological_process)	GO:0005575(cellular_component)	GO:0003674(molecular_function)	chr10:95253237-95264502	10:95253237-95264502
ENSMUSG00000045730	1.45406	2.88188	0.000134755	0.00887165	3.79953	4.44755	3.40267	7.59936	6.84277	17.5422	11555	Adrb2	adrenergic receptor, beta 2	GO:0001993(regulation of systemic arterial blood pressure by norepinephrine-epinephrine),GO:0002024(diet induced thermogenesis),GO:0002025(norepinephrine-epinephrine-mediated vasodilation involved in regulation of systemic arterial blood pressure),GO:0002025(norepinephrine-epinephrine-mediated vasodilation involved in regulation of systemic arterial blood pressure),GO:0002025(norepinephrine-epine…	GO:0005634(nucleus),GO:0005634(nucleus),GO:0005737(cytoplasm),GO:0005768(endosome),GO:0005794(Golgi apparatus),GO:0005886(plasma membrane),GO:0005886(plasma membrane),GO:0005887(integral component of plasma membrane),GO:0005887(integral component of plasma membrane),GO:0005901(caveola),GO:0016020(membrane),GO:0016020(membrane),GO:0016021(integral component of membrane),GO:0016324(apical plasma me…	GO:0001540(amyloid-beta binding),GO:0001965(G-protein alpha-subunit binding),GO:0004930(G protein-coupled receptor activity),GO:0004935(adrenergic receptor activity),GO:0004941(beta2-adrenergic receptor activity),GO:0004941(beta2-adrenergic receptor activity),GO:0004941(beta2-adrenergic receptor activity),GO:0005515(protein binding),GO:0008179(adenylate cyclase binding),GO:0015459(potassium chann…	chr18:62310784-62313052	18:62310887-62313030
ENSMUSG00000097318	1.45302	0.68725	0.0115718	0.175311	0.884823	0.82745	0.702139	0.83889	1.61928	4.20795	100502742	1700007L15Rik	RIKEN cDNA 1700007L15 gene	NA	NA	NA	chr16:33200224-33201106	16:33200224-33201097
ENSMUSG00000047656	1.45243	1.50011	0.000370766	0.0181398	1.66555	1.18946	1.5123	2.46732	4.17879	5.35557	107328	Trpt1	tRNA phosphotransferase 1	GO:0006388(tRNA splicing, via endonucleolytic cleavage and ligation),GO:0006388(tRNA splicing, via endonucleolytic cleavage and ligation),GO:0008033(tRNA processing),GO:0045859(regulation of protein kinase activity)	GO:0005575(cellular_component)	GO:0000215(tRNA 2'-phosphotransferase activity),GO:0000215(tRNA 2'-phosphotransferase activity),GO:0016740(transferase activity),GO:0016772(transferase activity, transferring phosphorus-containing groups)	chr19:6973499-6976414	19:6973499-6976414
ENSMUSG00000108969	1.45061	-0.212228	0.00355245	0.0860439	0.312291	0.465441	0.432085	0.937583	1.09693	1.31157	NA	NA	NA	NA	NA	NA	NA	NA
ENSMUSG00000004328	1.44907	0.56948	0.0127179	0.185098	1.04097	0.258578	0.918181	1.03628	1.67152	3.38822	53417	Hif3a	hypoxia inducible factor 3, alpha subunit	GO:0001525(angiogenesis),GO:0001666(response to hypoxia),GO:0006355(regulation of transcription, DNA-templated),GO:0006357(regulation of transcription by RNA polymerase II),GO:0006357(regulation of transcription by RNA polymerase II),GO:0006366(transcription by RNA polymerase II),GO:0006915(apoptotic process),GO:0007275(multicellular organism development),GO:0045944(positive regulation of transcr…	GO:0000785(chromatin),GO:0005634(nucleus),GO:0005634(nucleus),GO:0005634(nucleus),GO:0005654(nucleoplasm),GO:0005737(cytoplasm),GO:0005737(cytoplasm),GO:0005739(mitochondrion),GO:0005829(cytosol),GO:0005886(plasma membrane),GO:0016607(nuclear speck)	GO:0000977(RNA polymerase II transcription regulatory region sequence-specific DNA binding),GO:0000978(RNA polymerase II cis-regulatory region sequence-specific DNA binding),GO:0000981(DNA-binding transcription factor activity, RNA polymerase II-specific),GO:0000981(DNA-binding transcription factor activity, RNA polymerase II-specific),GO:0003677(DNA binding),GO:0003700(DNA-binding transcription …	chr7:16764918-16790604;chr7:16764918-16796352	7:16765432-16796352
ENSMUSG00000086629	1.44886	1.0161	0.00830234	0.144284	1.04097	1.6549	0.378075	1.72713	2.19387	4.53584	69964	2810403D21Rik	RIKEN cDNA 2810403D21 gene	GO:0009611(response to wounding)	GO:0005575(cellular_component)	GO:0003674(molecular_function)	chrX:107878084-107930502	X:107877406-108018512
ENSMUSG00000099759	1.44807	-0.664618	0.0326998	0.302469	0.364339	0.206863	0.270053	0.345425	0.522349	1.47551	69513	1700030C10Rik	RIKEN cDNA 1700030C10 gene	GO:0008150(biological_process)	GO:0005575(cellular_component)	GO:0003674(molecular_function)	chr12:20854393-20865780	12:20854382-20865780
ENSMUSG00000021704	1.44801	4.05723	2.40636e-05	0.00252462	8.58799	8.73994	9.28983	11.6951	24.7593	36.2321	382793	Mtx3	metaxin 3	GO:0007005(mitochondrion organization)	GO:0001401(SAM complex),GO:0005737(cytoplasm)	GO:0003674(molecular_function)	chr13:92981276-92994726	13:92981268-92994738
ENSMUSG00000070810	1.44765	2.38391	0.0017872	0.0555676	3.69544	1.49975	3.0246	7.35263	11.7529	3.33357	629219	Sult2a6	sulfotransferase family 2A, dehydroepiandrosterone (DHEA)-preferring, member 6	GO:0051923(sulfation)	GO:0005737(cytoplasm),GO:0005737(cytoplasm),GO:0005829(cytosol)	GO:0004027(alcohol sulfotransferase activity),GO:0008146(sulfotransferase activity),GO:0008146(sulfotransferase activity),GO:0016740(transferase activity),GO:0047704(bile-salt sulfotransferase activity),GO:0050294(steroid sulfotransferase activity),GO:0050656(3'-phosphoadenosine 5'-phosphosulfate binding)	chr7:13956328-13988795	7:13956328-13988795
ENSMUSG00000024486	1.44458	0.709369	0.0140737	0.194997	0.520484	1.24118	0.702139	0.789544	2.03716	3.9347	15200	Hbegf	heparin-binding EGF-like growth factor	GO:0001525(angiogenesis),GO:0001832(blastocyst growth),GO:0007173(epidermal growth factor receptor signaling pathway),GO:0007173(epidermal growth factor receptor signaling pathway),GO:0007173(epidermal growth factor receptor signaling pathway),GO:0008016(regulation of heart contraction),GO:0008284(positive regulation of cell population proliferation),GO:0008284(positive regulation of cell populat…	GO:0005576(extracellular region),GO:0005576(extracellular region),GO:0005615(extracellular space),GO:0005615(extracellular space),GO:0005615(extracellular space),GO:0005886(plasma membrane),GO:0005887(integral component of plasma membrane),GO:0005887(integral component of plasma membrane),GO:0009986(cell surface),GO:0016020(membrane),GO:0016021(integral component of membrane)	GO:0005154(epidermal growth factor receptor binding),GO:0005154(epidermal growth factor receptor binding),GO:0005154(epidermal growth factor receptor binding),GO:0008083(growth factor activity),GO:0008083(growth factor activity),GO:0008083(growth factor activity),GO:0008201(heparin binding),GO:0008201(heparin binding),GO:0008201(heparin binding)	chr18:36637980-36648858	18:36637980-36648858
ENSMUSG00000026358	1.43692	1.67208	0.000854378	0.0337686	1.6135	2.17206	1.18823	4.8853	2.40281	6.22995	50778	Rgs1	regulator of G-protein signaling 1	GO:0007165(signal transduction),GO:0007186(G protein-coupled receptor signaling pathway),GO:0007186(G protein-coupled receptor signaling pathway),GO:0008277(regulation of G protein-coupled receptor signaling pathway),GO:0009617(response to bacterium),GO:0009968(negative regulation of signal transduction),GO:0043547(positive regulation of GTPase activity),GO:0061737(leukotriene signaling pathway)	GO:0005737(cytoplasm),GO:0005829(cytosol),GO:0005886(plasma membrane),GO:0016020(membrane),GO:0031234(extrinsic component of cytoplasmic side of plasma membrane)	GO:0001965(G-protein alpha-subunit binding),GO:0005096(GTPase activator activity),GO:0005096(GTPase activator activity)	chr1:144120407-144124842	1:144118034-144124980
ENSMUSG00000113440	1.43677	-0.910377	0.0269208	0.274677	0.416387	0.103431	0.162032	0.444118	0.679054	0.765081	NA	NA	NA	NA	NA	NA	NA	NA
ENSMUSG00000025815	1.43586	6.4997	2.82183e-06	0.000457533	52.2046	53.5774	40.562	76.7338	147.564	171.706	209692	Dhtkd1	dehydrogenase E1 and transketolase domain containing 1	GO:0002244(hematopoietic progenitor cell differentiation),GO:0006091(generation of precursor metabolites and energy),GO:0006096(glycolytic process),GO:0006099(tricarboxylic acid cycle)	GO:0005739(mitochondrion)	GO:0004591(oxoglutarate dehydrogenase (succinyl-transferring) activity),GO:0016491(oxidoreductase activity),GO:0016624(oxidoreductase activity, acting on the aldehyde or oxo group of donors, disulfide as acceptor),GO:0030976(thiamine pyrophosphate binding)	chr2:5902871-5947603	2:5900926-5947603
ENSMUSG00000006589	1.43539	4.85959	0.000214282	0.0122566	12.908	15.2044	18.7417	17.3206	40.3776	69.0759	11821	Aprt	adenine phosphoribosyl transferase	GO:0006166(purine ribonucleoside salvage),GO:0006166(purine ribonucleoside salvage),GO:0006168(adenine salvage),GO:0006168(adenine salvage),GO:0007595(lactation),GO:0007625(grooming behavior),GO:0009116(nucleoside metabolic process),GO:0044209(AMP salvage),GO:0046083(adenine metabolic process),GO:0046083(adenine metabolic process),GO:0046083(adenine metabolic process)	GO:0005654(nucleoplasm),GO:0005737(cytoplasm),GO:0005829(cytosol)	GO:0002055(adenine binding),GO:0002055(adenine binding),GO:0003999(adenine phosphoribosyltransferase activity),GO:0003999(adenine phosphoribosyltransferase activity),GO:0003999(adenine phosphoribosyltransferase activity),GO:0003999(adenine phosphoribosyltransferase activity),GO:0016208(AMP binding),GO:0016208(AMP binding),GO:0016740(transferase activity),GO:0016757(transferase activity, transferr…	chr8:123301376-123303646	8:123301374-123303648
ENSMUSG00000070336	1.43265	-0.0706364	0.00545362	0.111919	0.416387	0.517156	0.432085	0.740197	1.46258	1.53016	72973	Fbxo47	F-box protein 47	GO:0008150(biological_process)	GO:0005575(cellular_component)	GO:0003674(molecular_function)	chr11:97745133-97774980	11:97744652-97774980
ENSMUSG00000076441	1.43264	12.1189	0.000112158	0.00776246	2127.95	1762.52	3323.06	3625.63	5762.5	10084.1	11898	Ass1	argininosuccinate synthetase 1	GO:0000050(urea cycle),GO:0000050(urea cycle),GO:0000052(citrulline metabolic process),GO:0000053(argininosuccinate metabolic process),GO:0000053(argininosuccinate metabolic process),GO:0006526(arginine biosynthetic process),GO:0006526(arginine biosynthetic process),GO:0006531(aspartate metabolic process),GO:0007623(circadian rhythm),GO:0007623(circadian rhythm),GO:0008652(cellular amino acid bio…	GO:0005634(nucleus),GO:0005737(cytoplasm),GO:0005737(cytoplasm),GO:0005739(mitochondrion),GO:0005741(mitochondrial outer membrane),GO:0005764(lysosome),GO:0005783(endoplasmic reticulum),GO:0005829(cytosol),GO:0043005(neuron projection),GO:0043025(neuronal cell body),GO:0043204(perikaryon),GO:0043209(myelin sheath),GO:0070852(cell body fiber)	GO:0000166(nucleotide binding),GO:0004055(argininosuccinate synthase activity),GO:0004055(argininosuccinate synthase activity),GO:0005515(protein binding),GO:0005524(ATP binding),GO:0015643(toxic substance binding),GO:0016597(amino acid binding),GO:0016874(ligase activity),GO:0042802(identical protein binding)	chr2:31360282-31410682	2:31360219-31410684
ENSMUSG00000030946	1.43173	5.14928	0.00029208	0.0155293	18.9977	19.1348	19.2818	29.2131	29.7739	95.963	76429	Lhpp	phospholysine phosphohistidine inorganic pyrophosphate phosphatase	GO:0006470(protein dephosphorylation),GO:0006796(phosphate-containing compound metabolic process),GO:0016311(dephosphorylation)	GO:0005634(nucleus),GO:0005737(cytoplasm),GO:0005829(cytosol),GO:0005829(cytosol),GO:0016607(nuclear speck)	GO:0004427(inorganic diphosphatase activity),GO:0004427(inorganic diphosphatase activity),GO:0016787(hydrolase activity),GO:0016791(phosphatase activity),GO:0042803(protein homodimerization activity),GO:0046872(metal ion binding),GO:0101006(protein histidine phosphatase activity)	chr7:132212372-132308148	7:132212367-132308149
ENSMUSG00000051323	1.43038	-0.737809	0.048949	0.363486	0.208194	0.155147	0.432085	0.690851	1.25364	0.218595	279653	Pcdh19	protocadherin 19	GO:0007155(cell adhesion),GO:0007156(homophilic cell adhesion via plasma membrane adhesion molecules),GO:0007420(brain development)	GO:0005886(plasma membrane),GO:0005887(integral component of plasma membrane),GO:0016020(membrane),GO:0016021(integral component of membrane)	GO:0005509(calcium ion binding)	chrX:132483610-132589742	X:132483609-132589736
ENSMUSG00000097177	1.4281	0.909264	0.00722786	0.134411	0.936872	1.34461	0.594117	1.18432	2.29834	4.31724	319673	9330159M07Rik	RIKEN cDNA 9330159M07 gene	GO:0008150(biological_process)	GO:0005575(cellular_component)	GO:0003674(molecular_function)	chr9:88723851-88740854;chr9:88723851-88740923	9:88722289-88740923
ENSMUSG00000025509	1.42657	7.0379	0.000312091	0.0161555	83.1734	58.3352	72.1042	98.1995	130.744	345.325	66853	Pnpla2	patatin-like phospholipase domain containing 2	GO:0006629(lipid metabolic process),GO:0006651(diacylglycerol biosynthetic process),GO:0010891(negative regulation of sequestering of triglyceride),GO:0010891(negative regulation of sequestering of triglyceride),GO:0010898(positive regulation of triglyceride catabolic process),GO:0010898(positive regulation of triglyceride catabolic process),GO:0016042(lipid catabolic process),GO:0019433(triglyce…	GO:0005654(nucleoplasm),GO:0005737(cytoplasm),GO:0005811(lipid droplet),GO:0005811(lipid droplet),GO:0005811(lipid droplet),GO:0005829(cytosol),GO:0005886(plasma membrane),GO:0016020(membrane),GO:0016021(integral component of membrane)	GO:0004806(triglyceride lipase activity),GO:0004806(triglyceride lipase activity),GO:0004806(triglyceride lipase activity),GO:0005515(protein binding),GO:0016787(hydrolase activity),GO:0050253(retinyl-palmitate esterase activity)	chr7:141035101-141040656	7:141035111-141040656
ENSMUSG00000102112	1.42443	-1.31839	0.0380546	0.324042	0.208194	0.103431	0.162032	0.345425	0.470114	0.491838	78312	1810041H14Rik	RIKEN cDNA 1810041H14 gene	NA	NA	NA	chr14:122114223-122115916;chr14:122114271-122115682;chr14:122114271-122116820	14:122114137-122116821
ENSMUSG00000090021	1.42425	-0.177782	0.0155144	0.205799	0.364339	0.413725	0.486096	0.83889	0.574584	2.022	NA	NA	NA	NA	NA	NA	NA	NA
ENSMUSG00000033187	1.42256	0.0753951	0.016016	0.210039	0.364339	0.206863	0.972192	1.72713	0.783524	1.63946	212998	BC016579	cDNA sequence, BC016579	GO:0008150(biological_process)	GO:0005575(cellular_component),GO:0005783(endoplasmic reticulum),GO:0016020(membrane),GO:0016021(integral component of membrane)	GO:0003674(molecular_function)	chr16:45447211-45474481	16:45447211-45474431
ENSMUSG00000104184	1.42192	-0.749355	0.0388721	0.327591	0.312291	0.0517156	0.432085	0.345425	0.835758	0.983676	NA	NA	NA	NA	NA	NA	NA	NA
ENSMUSG00000023963	1.42142	7.85054	4.08872e-05	0.00375196	114.611	106.948	154.741	205.676	265.197	537.087	56050	Cyp39a1	cytochrome P450, family 39, subfamily a, polypeptide 1	GO:0006629(lipid metabolic process),GO:0006699(bile acid biosynthetic process),GO:0006699(bile acid biosynthetic process),GO:0006699(bile acid biosynthetic process),GO:0006707(cholesterol catabolic process),GO:0007586(digestion),GO:0008202(steroid metabolic process),GO:0016042(lipid catabolic process),GO:0030573(bile acid catabolic process),GO:0042632(cholesterol homeostasis)	GO:0005783(endoplasmic reticulum),GO:0016020(membrane),GO:0016021(integral component of membrane),GO:0043231(intracellular membrane-bounded organelle)	GO:0004497(monooxygenase activity),GO:0005506(iron ion binding),GO:0008387(steroid 7-alpha-hydroxylase activity),GO:0008387(steroid 7-alpha-hydroxylase activity),GO:0008395(steroid hydroxylase activity),GO:0008396(oxysterol 7-alpha-hydroxylase activity),GO:0008396(oxysterol 7-alpha-hydroxylase activity),GO:0008396(oxysterol 7-alpha-hydroxylase activity),GO:0016491(oxidoreductase activity),GO:0016…	chr17:43978263-44062322	17:43978316-44062322
ENSMUSG00000113683	1.41818	0.976307	0.00763549	0.137819	1.35326	0.982597	0.702139	1.43105	1.82822	4.91838	NA	NA	NA	NA	NA	NA	NA	NA
ENSMUSG00000025003	1.41734	1.86891	0.01119	0.170853	2.44628	1.03431	2.32246	1.3817	5.74584	8.41589	13098	Cyp2c39	cytochrome P450, family 2, subfamily c, polypeptide 39	GO:0006082(organic acid metabolic process),GO:0006805(xenobiotic metabolic process),GO:0019369(arachidonic acid metabolic process),GO:0019373(epoxygenase P450 pathway),GO:0042738(exogenous drug catabolic process)	GO:0005737(cytoplasm),GO:0005783(endoplasmic reticulum),GO:0016020(membrane),GO:0043231(intracellular membrane-bounded organelle),GO:0043231(intracellular membrane-bounded organelle)	GO:0004497(monooxygenase activity),GO:0005506(iron ion binding),GO:0008392(arachidonic acid epoxygenase activity),GO:0008392(arachidonic acid epoxygenase activity),GO:0008395(steroid hydroxylase activity),GO:0008401(retinoic acid 4-hydroxylase activity),GO:0008405(arachidonic acid 11,12-epoxygenase activity),GO:0016491(oxidoreductase activity),GO:0016705(oxidoreductase activity, acting on paired …	chr19:39335790-39558012;chr19:39499266-39556973	19:39499306-39556973
ENSMUSG00000025450	1.41668	-0.129966	0.0121051	0.18019	0.832775	0.155147	0.324064	1.08562	1.30587	1.14762	NA	NA	NA	NA	NA	NA	NA	NA
ENSMUSG00000087574	1.41425	-0.684362	0.0360393	0.316781	0.260242	0.258578	0.324064	0.296079	0.574584	1.42086	NA	NA	NA	NA	NA	NA	NA	NA
ENSMUSG00000029022	1.41354	3.18983	0.000566115	0.0247363	4.58026	5.275	4.91497	6.61243	9.29781	23.4989	28010	Miip	migration and invasion inhibitory protein	GO:0008150(biological_process),GO:0010972(negative regulation of G2/M transition of mitotic cell cycle),GO:0030336(negative regulation of cell migration)	GO:0005575(cellular_component)	GO:0003674(molecular_function)	chr4:147945235-147953176;chr4:147945248-147952973	4:147945235-147953273
ENSMUSG00000006800	1.40736	4.5055	3.43083e-06	0.000525855	9.94125	14.0667	13.1246	20.0347	32.0722	46.4514	72043	Sulf2	sulfatase 2	GO:0001822(kidney development),GO:0002063(chondrocyte development),GO:0003094(glomerular filtration),GO:0006790(sulfur compound metabolic process),GO:0009611(response to wounding),GO:0010575(positive regulation of vascular endothelial growth factor production),GO:0010575(positive regulation of vascular endothelial growth factor production),GO:0014846(esophagus smooth muscle contraction),GO:003017…	GO:0005615(extracellular space),GO:0005783(endoplasmic reticulum),GO:0005783(endoplasmic reticulum),GO:0005794(Golgi apparatus),GO:0005886(plasma membrane),GO:0005886(plasma membrane),GO:0009986(cell surface),GO:0009986(cell surface)	GO:0003824(catalytic activity),GO:0004065(arylsulfatase activity),GO:0005509(calcium ion binding),GO:0005539(glycosaminoglycan binding),GO:0008449(N-acetylglucosamine-6-sulfatase activity),GO:0008449(N-acetylglucosamine-6-sulfatase activity),GO:0008449(N-acetylglucosamine-6-sulfatase activity),GO:0008484(sulfuric ester hydrolase activity),GO:0016787(hydrolase activity),GO:0046872(metal ion bindin…	chr2:165915819-165997205;chr2:165915819-165997603	2:165915009-165997583
ENSMUSG00000114193	1.4054	-0.843099	0.0270676	0.275578	0.468436	0.103431	0.162032	0.542811	0.783524	0.655784	NA	NA	NA	NA	NA	NA	NA	NA
ENSMUSG00000029273	1.40457	9.1867	3.24974e-05	0.00315627	358.145	226.101	374.186	548.93	718.7	1269.76	53315	Sult1d1	sulfotransferase family 1D, member 1	GO:0000103(sulfate assimilation),GO:0006584(catecholamine metabolic process),GO:0006629(lipid metabolic process),GO:0051923(sulfation),GO:0051923(sulfation)	GO:0005737(cytoplasm)	GO:0004062(aryl sulfotransferase activity),GO:0004062(aryl sulfotransferase activity),GO:0008146(sulfotransferase activity),GO:0008146(sulfotransferase activity),GO:0016740(transferase activity)	chr5:87702509-87716865	5:87702504-87716886
ENSMUSG00000021338	1.4036	3.56609	0.0191777	0.233481	6.61015	6.6196	6.1032	3.25687	9.03664	38.9098	68732	Carmil1	capping protein regulator and myosin 1 linker 1	GO:0016477(cell migration),GO:0030032(lamellipodium assembly),GO:0030335(positive regulation of cell migration),GO:0030335(positive regulation of cell migration),GO:0030838(positive regulation of actin filament polymerization),GO:0031529(ruffle organization),GO:0044351(macropinocytosis),GO:0046415(urate metabolic process),GO:0051496(positive regulation of stress fiber assembly),GO:0051496(positiv…	GO:0005654(nucleoplasm),GO:0005737(cytoplasm),GO:0005829(cytosol),GO:0005856(cytoskeleton),GO:0005886(plasma membrane),GO:0016020(membrane),GO:0016607(nuclear speck),GO:0030027(lamellipodium),GO:0030027(lamellipodium),GO:0031252(cell leading edge),GO:0031941(filamentous actin),GO:0042995(cell projection),GO:0044354(macropinosome)	GO:0044877(protein-containing complex binding),GO:0044877(protein-containing complex binding)	chr13:24196464-24464754;chr13:24196464-24464773;chr13:24196467-24464773	13:24196327-24464778
ENSMUSG00000079710	1.40117	0.712048	0.00318661	0.0802542	0.780726	0.982597	0.756149	1.33236	1.93269	3.44286	100041639	Dynlt2a2	dynein light chain Tctex-type 2A2	GO:0008150(biological_process)	GO:0005575(cellular_component)	GO:0003674(molecular_function)	chr17:15184451-15199074;chr17:15216045-15230446;chr17:15247413-15261821	17:15216049-15261799
ENSMUSG00000028182	1.39991	0.470213	0.000979318	0.0369485	0.728678	0.724019	0.648128	1.52974	2.14163	1.9127	74435	Lrriq3	leucine-rich repeats and IQ motif containing 3	GO:0008150(biological_process)	GO:0005575(cellular_component)	GO:0003674(molecular_function)	chr3:154799071-154899915	3:154799071-154899917
ENSMUSG00000021750	1.39705	1.20401	0.0416938	0.338165	2.02989	0.310294	1.29626	0.937583	2.50728	6.1753	268709	Fam107a	family with sequence similarity 107, member A	GO:0001558(regulation of cell growth),GO:0007049(cell cycle),GO:0030041(actin filament polymerization),GO:0030041(actin filament polymerization),GO:0030335(positive regulation of cell migration),GO:0031398(positive regulation of protein ubiquitination),GO:0031647(regulation of protein stability),GO:0031669(cellular response to nutrient levels),GO:0032956(regulation of actin cytoskeleton organizat…	GO:0001725(stress fiber),GO:0001725(stress fiber),GO:0005634(nucleus),GO:0005737(cytoplasm),GO:0005856(cytoskeleton),GO:0005886(plasma membrane),GO:0005925(focal adhesion),GO:0015629(actin cytoskeleton),GO:0015629(actin cytoskeleton),GO:0016020(membrane),GO:0016607(nuclear speck),GO:0030054(cell junction),GO:0032587(ruffle membrane),GO:0042995(cell projection),GO:0043005(neuron projection),GO:004…	GO:0003779(actin binding),GO:0005515(protein binding)	chr14:14152166-14173503;chr14:14159994-14173503;chr14:14159996-14173503	14:14151750-14173499
ENSMUSG00000116707	1.39629	-0.146195	0.0209177	0.243149	0.416387	0.413725	0.486096	0.444118	1.0447	2.022	NA	NA	NA	NA	NA	NA	NA	NA
ENSMUSG00000097174	1.39438	-0.363823	0.00905645	0.150575	0.416387	0.362009	0.324064	0.641504	1.0447	1.25692	NA	NA	NA	NA	NA	NA	NA	NA
ENSMUSG00000043833	1.3933	-0.625677	0.0314147	0.296706	0.364339	0.258578	0.270053	0.345425	0.626819	1.42086	67261	2900005J15Rik	RIKEN cDNA 2900005J15 gene	GO:0008150(biological_process)	GO:0005575(cellular_component)	GO:0003674(molecular_function)	chr5:25305973-25308005	5:25305981-25315107
ENSMUSG00000069763	1.39247	1.64424	0.000562004	0.0246115	1.7176	1.6549	1.62032	3.35556	3.08186	6.72178	67888	Tmem100	transmembrane protein 100	GO:0001525(angiogenesis),GO:0001570(vasculogenesis),GO:0001701(in utero embryonic development),GO:0003197(endocardial cushion development),GO:0003198(epithelial to mesenchymal transition involved in endocardial cushion formation),GO:0007219(Notch signaling pathway),GO:0007275(multicellular organism development),GO:0030154(cell differentiation),GO:0030509(BMP signaling pathway),GO:0043491(protein …	GO:0005737(cytoplasm),GO:0005783(endoplasmic reticulum),GO:0005886(plasma membrane),GO:0005886(plasma membrane),GO:0005886(plasma membrane),GO:0016020(membrane),GO:0016021(integral component of membrane),GO:0043204(perikaryon),GO:0043204(perikaryon),GO:0048471(perinuclear region of cytoplasm),GO:0048471(perinuclear region of cytoplasm)	GO:0005515(protein binding)	chr11:89921174-89927331	11:89921174-89927334
ENSMUSG00000029597	1.38904	7.60708	0.000116287	0.00794922	128.403	52.2328	142.426	195.461	306.88	343.795	231691	Sds	serine dehydratase	GO:0006094(gluconeogenesis),GO:0006520(cellular amino acid metabolic process),GO:0006565(L-serine catabolic process),GO:0006567(threonine catabolic process),GO:0009097(isoleucine biosynthetic process),GO:0042866(pyruvate biosynthetic process),GO:0065003(protein-containing complex assembly)	GO:0005737(cytoplasm),GO:0005739(mitochondrion),GO:0005829(cytosol)	GO:0003941(L-serine ammonia-lyase activity),GO:0004794(L-threonine ammonia-lyase activity),GO:0016829(lyase activity),GO:0030170(pyridoxal phosphate binding),GO:0042803(protein homodimerization activity)	chr5:120614612-120621970	5:120614591-120621997
ENSMUSG00000024087	1.38547	-0.151223	0.0103269	0.162602	0.468436	0.413725	0.432085	0.83889	0.835758	1.80341	13078	Cyp1b1	cytochrome P450, family 1, subfamily b, polypeptide 1	GO:0001525(angiogenesis),GO:0002930(trabecular meshwork development),GO:0006304(DNA modification),GO:0006629(lipid metabolic process),GO:0006631(fatty acid metabolic process),GO:0006725(cellular aromatic compound metabolic process),GO:0006725(cellular aromatic compound metabolic process),GO:0006725(cellular aromatic compound metabolic process),GO:0006805(xenobiotic metabolic process),GO:0006809(n…	GO:0005634(nucleus),GO:0005739(mitochondrion),GO:0005783(endoplasmic reticulum),GO:0016020(membrane),GO:0043231(intracellular membrane-bounded organelle),GO:0043231(intracellular membrane-bounded organelle)	GO:0004497(monooxygenase activity),GO:0004497(monooxygenase activity),GO:0004497(monooxygenase activity),GO:0005506(iron ion binding),GO:0016491(oxidoreductase activity),GO:0016705(oxidoreductase activity, acting on paired donors, with incorporation or reduction of molecular oxygen),GO:0016712(oxidoreductase activity, acting on paired donors, with incorporation or reduction of molecular oxygen, r…	chr17:80014370-80022490	17:80008966-80022490
ENSMUSG00000118295	1.38196	-0.433258	0.0102324	0.162025	0.312291	0.517156	0.216043	0.740197	0.992463	1.03832	NA	NA	NA	NA	NA	NA	NA	NA
ENSMUSG00000097350	1.38131	0.273485	0.0139516	0.19449	0.780726	0.724019	0.324064	0.740197	1.56705	2.51384	224523	4732491K20Rik	RIKEN cDNA 4732491K20 gene	GO:0008150(biological_process)	GO:0005575(cellular_component)	GO:0003674(molecular_function)	chr17:12537740-12546137	17:12537740-12546137
ENSMUSG00000043614	1.38044	-1.22957	0.0389875	0.327859	0.156145	0.155147	0.216043	0.444118	0.626819	0.327892	194309	Vps37d	vacuolar protein sorting 37D	GO:0006612(protein targeting to membrane),GO:0006623(protein targeting to vacuole),GO:0015031(protein transport),GO:0032509(endosome transport via multivesicular body sorting pathway),GO:0043162(ubiquitin-dependent protein catabolic process via the multivesicular body sorting pathway)	GO:0000813(ESCRT I complex),GO:0000813(ESCRT I complex),GO:0005768(endosome),GO:0016020(membrane),GO:0043231(intracellular membrane-bounded organelle)	GO:0003674(molecular_function)	chr5:135101754-135107120	5:135101754-135107120
ENSMUSG00000029673	1.37415	1.54592	0.00185221	0.0566903	1.45736	1.18946	2.05241	3.89837	2.2461	6.066	319974	Auts2	autism susceptibility candidate 2	GO:0001764(neuron migration),GO:0010592(positive regulation of lamellipodium assembly),GO:0031532(actin cytoskeleton reorganization),GO:0035022(positive regulation of Rac protein signal transduction),GO:0045944(positive regulation of transcription by RNA polymerase II),GO:0048675(axon extension),GO:0051571(positive regulation of histone H3-K4 methylation),GO:0060013(righting reflex),GO:0097484(de…	GO:0005634(nucleus),GO:0005737(cytoplasm),GO:0005856(cytoskeleton),GO:0015629(actin cytoskeleton),GO:0030426(growth cone),GO:0042995(cell projection)	GO:0003682(chromatin binding),GO:0005515(protein binding)	chr5:131466171-132572059	5:131466171-132572183
ENSMUSG00000024411	1.37267	3.2353	7.36168e-05	0.00575414	4.78845	5.637	5.13101	7.94478	20.6328	11.7495	11829	Aqp4	aquaporin 4	GO:0006833(water transport),GO:0006833(water transport),GO:0006833(water transport),GO:0006833(water transport),GO:0006833(water transport),GO:0007605(sensory perception of sound),GO:0009992(cellular water homeostasis),GO:0009992(cellular water homeostasis),GO:0010574(regulation of vascular endothelial growth factor production),GO:0015670(carbon dioxide transport),GO:0030104(water homeostasis),GO…	GO:0005737(cytoplasm),GO:0005737(cytoplasm),GO:0005768(endosome),GO:0005886(plasma membrane),GO:0005886(plasma membrane),GO:0005886(plasma membrane),GO:0005887(integral component of plasma membrane),GO:0005887(integral component of plasma membrane),GO:0005887(integral component of plasma membrane),GO:0005911(cell-cell junction),GO:0009897(external side of plasma membrane),GO:0009925(basal plasma …	GO:0005515(protein binding),GO:0015250(water channel activity),GO:0015250(water channel activity),GO:0015250(water channel activity),GO:0015267(channel activity),GO:0042802(identical protein binding)	chr18:15522451-15536056;chr18:15522451-15536815;chr18:15522451-15544039	18:15522553-15544039
ENSMUSG00000054894	1.3724	2.49294	7.39482e-05	0.0057571	3.69544	3.25809	2.26845	5.32942	8.77546	9.83676	68055	Dmac2l	distal membrane arm assembly complex 2 like	GO:0006754(ATP biosynthetic process),GO:0006811(ion transport)	GO:0005737(cytoplasm),GO:0005739(mitochondrion),GO:0005743(mitochondrial inner membrane),GO:0016020(membrane),GO:0045263(proton-transporting ATP synthase complex, coupling factor F(o))	GO:0046872(metal ion binding)	chr12:69771719-69791439	12:69771724-69791434
ENSMUSG00000028011	1.36775	10.4123	0.000264775	0.0143499	929.064	517.725	836.571	1022.51	1778.91	3091.26	56720	Tdo2	tryptophan 2,3-dioxygenase	GO:0006568(tryptophan metabolic process),GO:0006569(tryptophan catabolic process),GO:0019441(tryptophan catabolic process to kynurenine),GO:0019442(tryptophan catabolic process to acetyl-CoA),GO:0019442(tryptophan catabolic process to acetyl-CoA),GO:0051289(protein homotetramerization)	NA	GO:0004833(tryptophan 2,3-dioxygenase activity),GO:0004833(tryptophan 2,3-dioxygenase activity),GO:0016491(oxidoreductase activity),GO:0016597(amino acid binding),GO:0019825(oxygen binding),GO:0020037(heme binding),GO:0020037(heme binding),GO:0042802(identical protein binding),GO:0046872(metal ion binding),GO:0051213(dioxygenase activity)	chr3:81865721-81883035	3:81864397-81883509
ENSMUSG00000029445	1.36729	10.8983	0.000141767	0.00917928	1086.46	1001.68	1110.62	1572.08	2064.53	4615.79	15445	Hpd	4-hydroxyphenylpyruvic acid dioxygenase	GO:0006559(L-phenylalanine catabolic process),GO:0006572(tyrosine catabolic process),GO:0006572(tyrosine catabolic process),GO:0009072(aromatic amino acid family metabolic process)	GO:0000139(Golgi membrane),GO:0000139(Golgi membrane),GO:0005737(cytoplasm),GO:0005783(endoplasmic reticulum),GO:0005789(endoplasmic reticulum membrane),GO:0005789(endoplasmic reticulum membrane),GO:0005794(Golgi apparatus),GO:0016020(membrane)	GO:0003868(4-hydroxyphenylpyruvate dioxygenase activity),GO:0003868(4-hydroxyphenylpyruvate dioxygenase activity),GO:0005515(protein binding),GO:0008127(quercetin 2,3-dioxygenase activity),GO:0016491(oxidoreductase activity),GO:0016701(oxidoreductase activity, acting on single donors with incorporation of molecular oxygen),GO:0046872(metal ion binding),GO:0051213(dioxygenase activity)	chr5:123309870-123320786	5:123309870-123320790
ENSMUSG00000015312	1.36621	2.63824	6.47198e-05	0.00524685	3.4352	3.36152	3.45668	7.6487	12.7976	6.01135	17873	Gadd45b	growth arrest and DNA-damage-inducible 45 beta	GO:0000185(activation of MAPKKK activity),GO:0000185(activation of MAPKKK activity),GO:0000186(activation of MAPKK activity),GO:0006469(negative regulation of protein kinase activity),GO:0006915(apoptotic process),GO:0007275(multicellular organism development),GO:0030154(cell differentiation),GO:0043065(positive regulation of apoptotic process),GO:0046330(positive regulation of JNK cascade),GO:00…	GO:0005634(nucleus),GO:0005634(nucleus),GO:0005634(nucleus),GO:0005737(cytoplasm),GO:0005737(cytoplasm)	GO:0005515(protein binding)	chr10:80765925-80768038	10:80765907-80768038
ENSMUSG00000039886	1.36468	4.9062	2.4625e-05	0.00256977	17.1239	15.4113	17.6075	24.1798	38.3927	66.6167	215210	Tmem120a	transmembrane protein 120A	GO:0006811(ion transport),GO:0034220(ion transmembrane transport),GO:0045444(fat cell differentiation),GO:0045444(fat cell differentiation),GO:0045444(fat cell differentiation),GO:0050966(detection of mechanical stimulus involved in sensory perception of pain),GO:0051260(protein homooligomerization),GO:0051260(protein homooligomerization),GO:0051291(protein heterooligomerization),GO:0051291(prote…	GO:0005634(nucleus),GO:0005886(plasma membrane),GO:0016020(membrane),GO:0016021(integral component of membrane)	GO:0005216(ion channel activity)	chr5:135764344-135773026	5:135764339-135773302
ENSMUSG00000071637	1.36317	4.35498	0.0007399	0.030179	10.3056	13.0841	10.8021	14.3598	18.9613	54.7033	12609	Cebpd	CCAAT/enhancer binding protein (C/EBP), delta	GO:0002244(hematopoietic progenitor cell differentiation),GO:0006355(regulation of transcription, DNA-templated),GO:0006357(regulation of transcription by RNA polymerase II),GO:0006357(regulation of transcription by RNA polymerase II),GO:0045444(fat cell differentiation),GO:0045444(fat cell differentiation),GO:0045595(regulation of cell differentiation),GO:0045669(positive regulation of osteoblas…	GO:0005634(nucleus),GO:0005634(nucleus),GO:0005654(nucleoplasm)	GO:0000976(transcription regulatory region sequence-specific DNA binding),GO:0000978(RNA polymerase II cis-regulatory region sequence-specific DNA binding),GO:0000978(RNA polymerase II cis-regulatory region sequence-specific DNA binding),GO:0000978(RNA polymerase II cis-regulatory region sequence-specific DNA binding),GO:0000981(DNA-binding transcription factor activity, RNA polymerase II-specifi…	chr16:15705150-15707409	16:15705150-15708895
ENSMUSG00000112734	1.36269	-0.114239	0.00596811	0.118271	0.624581	0.310294	0.432085	1.08562	1.0447	1.42086	NA	NA	NA	NA	NA	NA	NA	NA
ENSMUSG00000031442	1.35934	-0.218502	0.0352471	0.313194	0.364339	0.310294	0.594117	0.690851	0.470114	2.1313	17207	Mcf2l	mcf.2 transforming sequence-like	GO:0007266(Rho protein signal transduction),GO:0035023(regulation of Rho protein signal transduction),GO:0035025(positive regulation of Rho protein signal transduction),GO:0035556(intracellular signal transduction),GO:0045944(positive regulation of transcription by RNA polymerase II)	GO:0005737(cytoplasm),GO:0005886(plasma membrane),GO:0012505(endomembrane system),GO:0016020(membrane),GO:0019898(extrinsic component of membrane),GO:0030027(lamellipodium),GO:0031234(extrinsic component of cytoplasmic side of plasma membrane)	GO:0005085(guanyl-nucleotide exchange factor activity),GO:0005085(guanyl-nucleotide exchange factor activity),GO:0005515(protein binding),GO:0005545(1-phosphatidylinositol binding),GO:0008289(lipid binding),GO:0035091(phosphatidylinositol binding)	chr8:12923806-13070502;chr8:12965911-13070502;chr8:12966450-13070502;chr8:12976276-13070502;chr8:12997878-13070502;chr8:12999423-13070502	8:12923806-13070905
ENSMUSG00000038582	1.35762	5.62502	2.55478e-06	0.000421195	26.1804	22.0826	34.6748	51.0736	67.1741	94.3236	320717	Pptc7	PTC7 protein phosphatase homolog	GO:0010795(regulation of ubiquinone biosynthetic process),GO:0070262(peptidyl-serine dephosphorylation)	GO:0005739(mitochondrion),GO:0005739(mitochondrion),GO:0005759(mitochondrial matrix)	GO:0003824(catalytic activity),GO:0004721(phosphoprotein phosphatase activity),GO:0004722(protein serine/threonine phosphatase activity),GO:0016787(hydrolase activity),GO:0046872(metal ion binding)	chr5:122422461-122462344	5:122422428-122462344
ENSMUSG00000015405	1.34729	0.101735	0.0440361	0.347566	0.364339	0.413725	0.864171	0.690851	0.626819	2.89638	70008	Ace2	angiotensin I converting enzyme (peptidyl-dipeptidase A) 2	GO:0003051(angiotensin-mediated drinking behavior),GO:0003081(regulation of systemic arterial blood pressure by renin-angiotensin),GO:0006508(proteolysis),GO:0015827(tryptophan transport),GO:0022898(regulation of transmembrane transporter activity),GO:0046718(viral entry into host cell),GO:0046813(receptor-mediated virion attachment to host cell),GO:0048662(negative regulation of smooth muscle ce…	GO:0005576(extracellular region),GO:0005615(extracellular space),GO:0005615(extracellular space),GO:0005737(cytoplasm),GO:0005886(plasma membrane),GO:0005886(plasma membrane),GO:0005886(plasma membrane),GO:0009986(cell surface),GO:0016020(membrane),GO:0016021(integral component of membrane),GO:0016324(apical plasma membrane),GO:0031526(brush border membrane),GO:0031526(brush border membrane)	GO:0001618(virus receptor activity),GO:0004175(endopeptidase activity),GO:0004180(carboxypeptidase activity),GO:0004180(carboxypeptidase activity),GO:0004181(metallocarboxypeptidase activity),GO:0005515(protein binding),GO:0008233(peptidase activity),GO:0008237(metallopeptidase activity),GO:0008237(metallopeptidase activity),GO:0008241(peptidyl-dipeptidase activity),GO:0016787(hydrolase activity)…	chrX:162922338-162971414;chrX:162923476-162971414	X:162922328-162971416
ENSMUSG00000022629	1.34498	6.46678	0.000593581	0.0256508	41.4826	44.7857	63.4625	60.9923	98.3583	221.054	16564	Kif21a	kinesin family member 21A	GO:0007018(microtubule-based movement)	GO:0005737(cytoplasm),GO:0005829(cytosol),GO:0005856(cytoskeleton),GO:0005871(kinesin complex),GO:0005874(microtubule),GO:0005886(plasma membrane),GO:0042995(cell projection)	GO:0000166(nucleotide binding),GO:0003777(microtubule motor activity),GO:0005524(ATP binding),GO:0008017(microtubule binding),GO:0016887(ATPase activity)	chr15:90817478-90934154	15:90817479-90934151
ENSMUSG00000089726	1.3445	0.815238	0.00516935	0.1087	0.936872	0.517156	1.35027	1.82582	1.88046	3.44286	NA	NA	NA	NA	NA	NA	NA	NA
ENSMUSG00000113041	1.34424	-0.0836493	0.0341186	0.307982	0.676629	0.413725	0.324064	1.08562	0.417879	2.1313	NA	NA	NA	NA	NA	NA	NA	NA
ENSMUSG00000020334	1.34185	0.0132308	0.00712265	0.13258	0.520484	0.465441	0.540107	1.08562	1.88046	0.929027	30805	Slc22a4	solute carrier family 22 (organic cation transporter), member 4	GO:0006641(triglyceride metabolic process),GO:0006811(ion transport),GO:0006814(sodium ion transport),GO:0009437(carnitine metabolic process),GO:0015697(quaternary ammonium group transport),GO:0015697(quaternary ammonium group transport),GO:0015697(quaternary ammonium group transport),GO:0015879(carnitine transport),GO:0015879(carnitine transport),GO:0042908(xenobiotic transport),GO:0055085(trans…	GO:0005739(mitochondrion),GO:0005739(mitochondrion),GO:0005739(mitochondrion),GO:0016020(membrane),GO:0016021(integral component of membrane),GO:0016324(apical plasma membrane)	GO:0000166(nucleotide binding),GO:0005215(transporter activity),GO:0005524(ATP binding),GO:0015101(organic cation transmembrane transporter activity),GO:0015171(amino acid transmembrane transporter activity),GO:0015226(carnitine transmembrane transporter activity),GO:0015226(carnitine transmembrane transporter activity),GO:0015293(symporter activity),GO:0015491(cation:cation antiporter activity),…	chr11:53873941-53918930	11:53873949-53918916
ENSMUSG00000103220	1.34088	0.137191	0.0109504	0.16863	0.624581	0.517156	0.540107	1.3817	0.731289	2.18595	NA	NA	NA	NA	NA	NA	NA	NA
ENSMUSG00000032715	1.34005	3.10784	4.88272e-05	0.00432483	5.51713	5.53357	3.40267	7.89544	13.7378	15.0284	228775	Trib3	tribbles pseudokinase 3	GO:0000122(negative regulation of transcription by RNA polymerase II),GO:0006468(protein phosphorylation),GO:0006469(negative regulation of protein kinase activity),GO:0006469(negative regulation of protein kinase activity),GO:0006915(apoptotic process),GO:0010506(regulation of autophagy),GO:0010827(regulation of glucose transmembrane transport),GO:0032092(positive regulation of protein binding),…	GO:0005634(nucleus),GO:0005634(nucleus),GO:0005654(nucleoplasm)	GO:0003714(transcription corepressor activity),GO:0004672(protein kinase activity),GO:0004860(protein kinase inhibitor activity),GO:0005515(protein binding),GO:0005524(ATP binding),GO:0019899(enzyme binding),GO:0019901(protein kinase binding),GO:0019901(protein kinase binding),GO:0031434(mitogen-activated protein kinase kinase binding),GO:0031625(ubiquitin protein ligase binding),GO:0031625(ubiqu…	chr2:152179345-152185980	2:152179342-152185952
ENSMUSG00000107352	1.33539	-0.730679	0.0284392	0.283292	0.364339	0.258578	0.216043	0.493465	0.574584	1.09297	NA	NA	NA	NA	NA	NA	NA	NA
ENSMUSG00000029727	1.33475	7.84462	0.00112013	0.0397709	117.629	138.288	135.459	137.43	256.264	593.539	13113	Cyp3a13	cytochrome P450, family 3, subfamily a, polypeptide 13	GO:0002933(lipid hydroxylation),GO:0008202(steroid metabolic process),GO:0008202(steroid metabolic process),GO:0008210(estrogen metabolic process),GO:0010628(positive regulation of gene expression),GO:0042573(retinoic acid metabolic process),GO:0070989(oxidative demethylation)	GO:0005783(endoplasmic reticulum),GO:0016020(membrane),GO:0043231(intracellular membrane-bounded organelle)	GO:0004497(monooxygenase activity),GO:0005506(iron ion binding),GO:0008395(steroid hydroxylase activity),GO:0008395(steroid hydroxylase activity),GO:0008401(retinoic acid 4-hydroxylase activity),GO:0016491(oxidoreductase activity),GO:0016705(oxidoreductase activity, acting on paired donors, with incorporation or reduction of molecular oxygen),GO:0016712(oxidoreductase activity, acting on paired d…	chr5:137891195-137919881	5:137891194-137919881
ENSMUSG00000019987	1.33436	10.7376	8.13539e-05	0.00609191	1007.14	794.611	1107.06	1416.79	2190.16	3728.08	11846	Arg1	arginase, liver	GO:0000050(urea cycle),GO:0001938(positive regulation of endothelial cell proliferation),GO:0002250(adaptive immune response),GO:0002376(immune system process),GO:0006525(arginine metabolic process),GO:0010963(regulation of L-arginine import),GO:0019547(arginine catabolic process to ornithine),GO:0019547(arginine catabolic process to ornithine),GO:0032964(collagen biosynthetic process),GO:0042130…	GO:0005615(extracellular space),GO:0005737(cytoplasm),GO:0005737(cytoplasm),GO:0005741(mitochondrial outer membrane),GO:0005829(cytosol),GO:0043005(neuron projection),GO:0043025(neuronal cell body)	GO:0004053(arginase activity),GO:0004053(arginase activity),GO:0004053(arginase activity),GO:0016787(hydrolase activity),GO:0016813(hydrolase activity, acting on carbon-nitrogen (but not peptide) bonds, in linear amidines),GO:0030145(manganese ion binding),GO:0030145(manganese ion binding),GO:0042802(identical protein binding),GO:0046872(metal ion binding)	chr10:24791105-24803368	10:24791119-24803382
ENSMUSG00000031258	1.33276	-0.286334	0.00808112	0.142319	0.416387	0.310294	0.486096	0.83889	1.0447	1.20227	331524	Xkrx	X-linked Kx blood group related, X-linked	GO:0008150(biological_process)	GO:0005575(cellular_component),GO:0016020(membrane),GO:0016021(integral component of membrane)	GO:0003674(molecular_function)	chrX:133049792-133063708	X:133049792-133062825
ENSMUSG00000040125	1.33081	-1.06201	0.0421768	0.340274	0.104097	0.362009	0.162032	0.542811	0.417879	0.655784	233919	Gpr26	G protein-coupled receptor 26	GO:0007165(signal transduction),GO:0007186(G protein-coupled receptor signaling pathway),GO:0007189(adenylate cyclase-activating G protein-coupled receptor signaling pathway),GO:0007189(adenylate cyclase-activating G protein-coupled receptor signaling pathway)	GO:0005886(plasma membrane),GO:0016020(membrane),GO:0016021(integral component of membrane)	GO:0004930(G protein-coupled receptor activity),GO:0004930(G protein-coupled receptor activity)	chr7:131568189-131587362	7:131568189-131596134
ENSMUSG00000103238	1.3276	-0.731688	0.0303934	0.291869	0.416387	0.103431	0.324064	0.592158	0.574584	0.983676	NA	NA	NA	NA	NA	NA	NA	NA
ENSMUSG00000036136	1.32685	2.07001	0.000210013	0.0121541	1.92579	2.6375	2.43048	3.89837	6.42489	7.26827	104943	Fam110c	family with sequence similarity 110, member C	GO:0030335(positive regulation of cell migration),GO:0030335(positive regulation of cell migration),GO:0051897(positive regulation of protein kinase B signaling),GO:0060491(regulation of cell projection assembly),GO:0060491(regulation of cell projection assembly)	GO:0005634(nucleus),GO:0005737(cytoplasm),GO:0005856(cytoskeleton),GO:0005874(microtubule),GO:0005938(cell cortex),GO:0005938(cell cortex)	GO:0043014(alpha-tubulin binding),GO:0043014(alpha-tubulin binding)	chr12:31123967-31129939	12:31123860-31130250
ENSMUSG00000021228	1.32465	4.6041	2.93718e-05	0.00292511	21.6521	10.4983	9.28983	31.9272	29.3038	42.6259	171281	Acot3	acyl-CoA thioesterase 3	GO:0000038(very long-chain fatty acid metabolic process),GO:0000038(very long-chain fatty acid metabolic process),GO:0001676(long-chain fatty acid metabolic process),GO:0001676(long-chain fatty acid metabolic process),GO:0006629(lipid metabolic process),GO:0006631(fatty acid metabolic process),GO:0006637(acyl-CoA metabolic process),GO:0006637(acyl-CoA metabolic process),GO:0006637(acyl-CoA metabo…	GO:0005777(peroxisome),GO:0005777(peroxisome),GO:0005829(cytosol),GO:0005829(cytosol)	GO:0016290(palmitoyl-CoA hydrolase activity),GO:0016787(hydrolase activity),GO:0016790(thiolester hydrolase activity),GO:0047617(acyl-CoA hydrolase activity),GO:0047617(acyl-CoA hydrolase activity),GO:0047617(acyl-CoA hydrolase activity),GO:0047617(acyl-CoA hydrolase activity),GO:0052689(carboxylic ester hydrolase activity),GO:0102991(myristoyl-CoA hydrolase activity)	chr12:84098918-84107174;chr12:84098925-84106338	12:84098918-84107176
ENSMUSG00000043439	1.32016	2.72837	0.00631447	0.122536	3.69544	2.53407	4.96898	4.58922	5.3802	18.0341	103551	Epop	elongin BC and polycomb repressive complex 2 associated protein	GO:0006325(chromatin organization),GO:0006357(regulation of transcription by RNA polymerase II),GO:0006357(regulation of transcription by RNA polymerase II),GO:0035616(histone H2B conserved C-terminal lysine deubiquitination),GO:0048663(neuron fate commitment),GO:0048663(neuron fate commitment),GO:0048663(neuron fate commitment),GO:0048863(stem cell differentiation)	GO:0005634(nucleus),GO:0005694(chromosome),GO:0035098(ESC/E(Z) complex),GO:0070449(elongin complex)	GO:0003682(chromatin binding),GO:0005515(protein binding)	chr11:97518213-97520542	11:97518215-97520528
ENSMUSG00000041658	1.31872	-1.0664	0.0382243	0.324501	0.208194	0.258578	0.162032	0.740197	0.470114	0.382541	245670	Rragb	Ras-related GTP binding B	GO:0009267(cellular response to starvation),GO:0010506(regulation of autophagy),GO:0032006(regulation of TOR signaling),GO:0032008(positive regulation of TOR signaling),GO:0032008(positive regulation of TOR signaling),GO:0034198(cellular response to amino acid starvation),GO:0034613(cellular protein localization),GO:0071230(cellular response to amino acid stimulus),GO:0071230(cellular response to…	GO:0005634(nucleus),GO:0005737(cytoplasm),GO:0005764(lysosome),GO:0005764(lysosome),GO:0034448(EGO complex),GO:1990131(Gtr1-Gtr2 GTPase complex)	GO:0000166(nucleotide binding),GO:0003924(GTPase activity),GO:0003924(GTPase activity),GO:0005525(GTP binding),GO:0016787(hydrolase activity),GO:0032561(guanyl ribonucleotide binding),GO:0051020(GTPase binding)	chrX:151922954-151954939	X:151922977-151954939
ENSMUSG00000102289	1.31756	-0.819959	0.0389665	0.327823	0.364339	0.362009	0.0540107	0.493465	0.679054	0.81973	NA	NA	NA	NA	NA	NA	NA	NA
ENSMUSG00000053862	1.316	0.487422	0.0360316	0.316781	0.364339	0.517156	1.35027	0.690851	3.02962	1.85805	330962	Slc51b	solute carrier family 51, beta subunit	GO:0015721(bile acid and bile salt transport),GO:0015721(bile acid and bile salt transport),GO:0015721(bile acid and bile salt transport),GO:0031647(regulation of protein stability),GO:0032782(bile acid secretion),GO:0060050(positive regulation of protein glycosylation),GO:0070863(positive regulation of protein exit from endoplasmic reticulum),GO:0071702(organic substance transport),GO:0090314(po…	GO:0005886(plasma membrane),GO:0005886(plasma membrane),GO:0005886(plasma membrane),GO:0016020(membrane),GO:0016021(integral component of membrane),GO:0016021(integral component of membrane),GO:0016323(basolateral plasma membrane),GO:0016323(basolateral plasma membrane),GO:0032991(protein-containing complex),GO:0032991(protein-containing complex)	GO:0005215(transporter activity),GO:0005515(protein binding),GO:0015125(bile acid transmembrane transporter activity),GO:0022857(transmembrane transporter activity),GO:0046982(protein heterodimerization activity)	chr9:65320035-65330055	9:65319996-65330237
ENSMUSG00000118550	1.31546	-0.0950304	0.0138307	0.19368	0.416387	0.362009	0.648128	0.690851	1.25364	1.63946	NA	NA	NA	NA	NA	NA	NA	NA
ENSMUSG00000019577	1.31417	4.17728	0.000498164	0.0226238	11.2945	7.34362	12.3144	23.8837	11.8573	41.2597	27273	Pdk4	pyruvate dehydrogenase kinase, isoenzyme 4	GO:0005975(carbohydrate metabolic process),GO:0006006(glucose metabolic process),GO:0006468(protein phosphorylation),GO:0006468(protein phosphorylation),GO:0006885(regulation of pH),GO:0008286(insulin receptor signaling pathway),GO:0008286(insulin receptor signaling pathway),GO:0009267(cellular response to starvation),GO:0010510(regulation of acetyl-CoA biosynthetic process from pyruvate),GO:0010…	GO:0005739(mitochondrion),GO:0005739(mitochondrion),GO:0005739(mitochondrion),GO:0005743(mitochondrial inner membrane)	GO:0000166(nucleotide binding),GO:0004672(protein kinase activity),GO:0004712(protein serine/threonine/tyrosine kinase activity),GO:0004740(pyruvate dehydrogenase (acetyl-transferring) kinase activity),GO:0004740(pyruvate dehydrogenase (acetyl-transferring) kinase activity),GO:0005524(ATP binding),GO:0016301(kinase activity),GO:0016740(transferase activity)	chr6:5483351-5496278	6:5483351-5496309
ENSMUSG00000030228	1.31353	3.43099	0.00126885	0.0435604	5.77737	5.48186	7.12941	6.95785	11.8573	26.9418	18705	Pik3c2g	phosphatidylinositol-4-phosphate 3-kinase catalytic subunit type 2 gamma	GO:0006935(chemotaxis),GO:0014065(phosphatidylinositol 3-kinase signaling),GO:0016310(phosphorylation),GO:0016477(cell migration),GO:0036092(phosphatidylinositol-3-phosphate biosynthetic process),GO:0039694(viral RNA genome replication),GO:0046854(phosphatidylinositol phosphorylation),GO:0048015(phosphatidylinositol-mediated signaling)	GO:0005635(nuclear envelope),GO:0005737(cytoplasm),GO:0005794(Golgi apparatus),GO:0005886(plasma membrane),GO:0005886(plasma membrane),GO:0005942(phosphatidylinositol 3-kinase complex),GO:0016020(membrane)	GO:0000166(nucleotide binding),GO:0005524(ATP binding),GO:0016301(kinase activity),GO:0016303(1-phosphatidylinositol-3-kinase activity),GO:0016740(transferase activity),GO:0035004(phosphatidylinositol 3-kinase activity),GO:0035005(1-phosphatidylinositol-4-phosphate 3-kinase activity),GO:0035005(1-phosphatidylinositol-4-phosphate 3-kinase activity),GO:0035091(phosphatidylinositol binding),GO:00527…	chr6:139593313-139915009;chr6:139787171-139915009	6:139564219-139915010
ENSMUSG00000117412	1.3135	-0.66695	0.0397655	0.331486	0.208194	0.206863	0.486096	0.345425	0.940228	0.983676	NA	NA	NA	NA	NA	NA	NA	NA
ENSMUSG00000107605	1.30755	-0.606774	0.0472698	0.356995	0.260242	0.310294	0.378075	0.246732	0.992463	1.14762	NA	NA	NA	NA	NA	NA	NA	NA
ENSMUSG00000048826	1.30664	4.41572	3.20638e-05	0.00312965	15.9268	9.51568	11.2342	17.5673	33.3259	39.8935	240025	Dact2	dishevelled-binding antagonist of beta-catenin 2	GO:0002244(hematopoietic progenitor cell differentiation),GO:0003382(epithelial cell morphogenesis),GO:0007162(negative regulation of cell adhesion),GO:0007275(multicellular organism development),GO:0043588(skin development),GO:0072061(inner medullary collecting duct development),GO:1900108(negative regulation of nodal signaling pathway),GO:1900108(negative regulation of nodal signaling pathway),…	GO:0005737(cytoplasm),GO:0005739(mitochondrion)	GO:0005080(protein kinase C binding),GO:0005515(protein binding),GO:0008013(beta-catenin binding),GO:0008134(transcription factor binding),GO:0051018(protein kinase A binding),GO:0070097(delta-catenin binding)	chr17:14415492-14424093	17:14415314-14424566
ENSMUSG00000048905	1.30475	-0.752231	0.0421982	0.340274	0.416387	0.310294	0.108021	0.394772	0.731289	0.983676	207819	Bnip5	BCL2 interacting protein 5	GO:0008150(biological_process)	GO:0005575(cellular_component)	GO:0003674(molecular_function)	chr17:29115369-29134298	17:29115366-29134298
ENSMUSG00000033581	1.30399	2.00941	0.0014494	0.0477913	2.34218	2.37892	2.05241	5.42811	2.92515	8.41589	319765	Igf2bp2	insulin-like growth factor 2 mRNA binding protein 2	GO:0006417(regulation of translation),GO:0007399(nervous system development),GO:0010468(regulation of gene expression),GO:0051028(mRNA transport),GO:0051252(regulation of RNA metabolic process)	GO:0005634(nucleus),GO:0005634(nucleus),GO:0005737(cytoplasm),GO:0005737(cytoplasm),GO:0005829(cytosol),GO:0005829(cytosol),GO:0005856(cytoskeleton)	GO:0003676(nucleic acid binding),GO:0003723(RNA binding),GO:0003729(mRNA binding),GO:0003730(mRNA 3'-UTR binding),GO:0003730(mRNA 3'-UTR binding),GO:0048027(mRNA 5'-UTR binding)	chr16:21877759-21982049	16:21877759-21982049
ENSMUSG00000044125	1.30377	-0.823558	0.0273776	0.277439	0.208194	0.413725	0.162032	0.690851	0.731289	0.546487	319247	9530080O11Rik	RIKEN cDNA 9530080O11 gene	NA	NA	NA	chr4:95847948-95855272;chr4:95847948-95855892	4:95847952-95855892
ENSMUSG00000103715	1.30337	-0.364196	0.0165709	0.214308	0.312291	0.517156	0.324064	0.740197	0.783524	1.36622	NA	NA	NA	NA	NA	NA	NA	NA
ENSMUSG00000021222	1.30228	2.36635	0.00343532	0.084458	3.07086	2.3272	3.34866	3.30621	5.79807	12.5145	73828	Dcaf4	DDB1 and CUL4 associated factor 4	NA	GO:0080008(Cul4-RING E3 ubiquitin ligase complex)	NA	chr12:83567240-83588766;chr12:83572823-83588766	12:83567240-83588694
ENSMUSG00000046808	1.30209	2.73303	4.67113e-05	0.0042038	3.17495	3.82696	4.32085	7.35263	8.14865	12.4599	231287	Atp10d	ATPase, class V, type 10D	GO:0045332(phospholipid translocation)	GO:0005886(plasma membrane)	GO:0140326(ATPase-coupled intramembrane lipid transporter activity)	chr5:72360672-72456114;chr5:72360686-72456101	5:72360672-72456118
ENSMUSG00000025243	1.30152	-0.986917	0.0290789	0.286251	0.208194	0.258578	0.216043	0.641504	0.522349	0.546487	22599	Slc6a20b	solute carrier family 6 (neurotransmitter transporter), member 20B	GO:0006810(transport),GO:0035725(sodium ion transmembrane transport)	GO:0005886(plasma membrane),GO:0005887(integral component of plasma membrane),GO:0016020(membrane),GO:0016021(integral component of membrane),GO:0016324(apical plasma membrane),GO:0031526(brush border membrane)	GO:0005328(neurotransmitter:sodium symporter activity),GO:0005515(protein binding),GO:0015193(L-proline transmembrane transporter activity),GO:0015293(symporter activity)	chr9:123422888-123461603	9:123419865-123461630
ENSMUSG00000085776	1.30099	-1.17173	0.0409984	0.336386	0.156145	0.206863	0.216043	0.542811	0.417879	0.491838	73183	5430402O13Rik	RIKEN cDNA 5430402O13 gene	GO:0008150(biological_process)	GO:0005575(cellular_component)	GO:0003674(molecular_function)	chr6:50543623-50571845	6:50543623-50571845
ENSMUSG00000089768	1.3006	0.191768	0.00358617	0.0861477	0.520484	0.620588	0.648128	1.23366	1.56705	1.63946	666244	Tmsb15b1	thymosin beta 15b1	GO:0030334(regulation of cell migration),GO:0042989(sequestering of actin monomers)	GO:0005737(cytoplasm)	GO:0003785(actin monomer binding)	chrX:135874771-135877623	X:135874771-135877623
ENSMUSG00000041268	1.29981	5.08316	0.00103278	0.037873	18.6333	17.6867	22.2524	19.5412	41.2133	83.5031	235380	Dmxl2	Dmx-like 2	GO:0007035(vacuolar acidification),GO:0007268(chemical synaptic transmission),GO:0007283(spermatogenesis),GO:0007608(sensory perception of smell),GO:0042593(glucose homeostasis)	GO:0008021(synaptic vesicle),GO:0016020(membrane),GO:0030054(cell junction),GO:0031410(cytoplasmic vesicle),GO:0043291(RAVE complex),GO:0045202(synapse),GO:0098992(neuronal dense core vesicle)	GO:0031267(small GTPase binding)	chr9:54272442-54408910	9:54272442-54408910
ENSMUSG00000104030	1.29771	-0.48026	0.0296914	0.288231	0.208194	0.310294	0.540107	0.690851	0.574584	1.36622	NA	NA	NA	NA	NA	NA	NA	NA
ENSMUSG00000003849	1.29659	3.2045	4.79075e-05	0.00427226	4.37207	5.01642	6.42727	8.93171	17.8121	12.132	18104	Nqo1	NAD(P)H dehydrogenase, quinone 1	GO:0006116(NADH oxidation),GO:0006801(superoxide metabolic process),GO:0006979(response to oxidative stress),GO:0009410(response to xenobiotic stimulus),GO:0014075(response to amine),GO:0043066(negative regulation of apoptotic process),GO:0043086(negative regulation of catalytic activity),GO:0043525(positive regulation of neuron apoptotic process),GO:0070301(cellular response to hydrogen peroxide…	GO:0005737(cytoplasm),GO:0005829(cytosol),GO:0005829(cytosol),GO:0030425(dendrite),GO:0043025(neuronal cell body)	GO:0003955(NAD(P)H dehydrogenase (quinone) activity),GO:0003955(NAD(P)H dehydrogenase (quinone) activity),GO:0003955(NAD(P)H dehydrogenase (quinone) activity),GO:0004784(superoxide dismutase activity),GO:0016491(oxidoreductase activity),GO:0042802(identical protein binding)	chr8:108114857-108129837	8:108114857-108129838
ENSMUSG00000101698	1.29057	3.75542	0.000591935	0.0256508	7.18268	9.9294	6.21123	9.47452	16.6107	31.0404	NA	NA	NA	NA	NA	NA	NA	NA
ENSMUSG00000097750	1.28733	1.84812	0.014317	0.196246	1.6135	2.37892	2.10642	2.1219	2.97739	9.83676	NA	NA	NA	NA	NA	NA	NA	NA
ENSMUSG00000100680	1.2768	0.569867	0.0221461	0.249417	1.14507	0.568872	0.702139	0.83889	1.61928	3.44286	69798	1810044D09Rik	RIKEN cDNA 1810044D09 gene	NA	NA	NA	chr6:91417969-91418737	6:91417969-91418737
ENSMUSG00000015396	1.27623	1.87154	0.00162608	0.0518596	2.49832	2.6375	1.08021	3.60229	6.37266	5.13697	12522	Cd83	CD83 antigen	GO:0014070(response to organic cyclic compound),GO:0032713(negative regulation of interleukin-4 production),GO:0032733(positive regulation of interleukin-10 production),GO:0032743(positive regulation of interleukin-2 production),GO:0043372(positive regulation of CD4-positive, alpha-beta T cell differentiation)	GO:0009897(external side of plasma membrane),GO:0016020(membrane),GO:0016021(integral component of membrane)	NA	chr13:43938588-43956609	13:43938251-43956608
ENSMUSG00000073985	1.27569	-0.327522	0.0428107	0.342258	0.260242	0.517156	0.432085	0.296079	1.30587	1.36622	NA	NA	NA	NA	NA	NA	NA	NA
ENSMUSG00000020051	1.2694	10.5824	0.000891238	0.0346242	871.395	764.357	1061.42	1169.86	1556.44	3775.57	18478	Pah	phenylalanine hydroxylase	GO:0006558(L-phenylalanine metabolic process),GO:0006559(L-phenylalanine catabolic process),GO:0006571(tyrosine biosynthetic process),GO:0006571(tyrosine biosynthetic process),GO:0008152(metabolic process),GO:0009072(aromatic amino acid family metabolic process),GO:0018126(protein hydroxylation),GO:0019293(tyrosine biosynthetic process, by oxidation of phenylalanine)	NA	GO:0003824(catalytic activity),GO:0004497(monooxygenase activity),GO:0004505(phenylalanine 4-monooxygenase activity),GO:0004505(phenylalanine 4-monooxygenase activity),GO:0004505(phenylalanine 4-monooxygenase activity),GO:0005506(iron ion binding),GO:0016491(oxidoreductase activity),GO:0016597(amino acid binding),GO:0016714(oxidoreductase activity, acting on paired donors, with incorporation or r…	chr10:87357657-87419999	10:87357657-87419998
ENSMUSG00000087413	1.26858	-0.503174	0.0191378	0.233481	0.312291	0.517156	0.216043	0.740197	0.835758	0.983676	102635783	Gm11266	predicted gene 11266	NA	NA	NA	chr4:82426226-82465529	4:82426253-82465529
ENSMUSG00000113424	1.26852	5.53902	0.00106497	0.0386919	27.2213	28.3919	26.0331	28.8183	53.0707	114.871	NA	NA	NA	NA	NA	NA	NA	NA
ENSMUSG00000039745	1.26825	4.45467	2.35257e-05	0.00249487	11.6588	11.8429	14.9069	17.518	40.1164	34.9205	53415	Htatip2	HIV-1 Tat interactive protein 2	GO:0001525(angiogenesis),GO:0006915(apoptotic process),GO:0007275(multicellular organism development),GO:0030154(cell differentiation),GO:0043068(positive regulation of programmed cell death),GO:0045765(regulation of angiogenesis),GO:0045765(regulation of angiogenesis),GO:0045944(positive regulation of transcription by RNA polymerase II),GO:0046777(protein autophosphorylation),GO:0051170(import i…	GO:0005634(nucleus),GO:0005635(nuclear envelope),GO:0005635(nuclear envelope),GO:0005737(cytoplasm),GO:0005737(cytoplasm),GO:0005737(cytoplasm),GO:0005829(cytosol)	GO:0004674(protein serine/threonine kinase activity),GO:0016491(oxidoreductase activity),GO:0016620(oxidoreductase activity, acting on the aldehyde or oxo group of donors, NAD or NADP as acceptor),GO:0051287(NAD binding)	chr7:49408854-49423747;chr7:49409260-49423747	7:49408863-49423723
ENSMUSG00000030244	1.26546	7.74831	0.000117601	0.0079865	115.808	118.791	144.208	181.052	262.585	467.082	232493	Gys2	glycogen synthase 2	GO:0005977(glycogen metabolic process),GO:0005978(glycogen biosynthetic process),GO:0005978(glycogen biosynthetic process),GO:0008152(metabolic process),GO:0009749(response to glucose)	GO:0005737(cytoplasm),GO:0005737(cytoplasm),GO:0005829(cytosol),GO:0005856(cytoskeleton),GO:0005938(cell cortex),GO:0030864(cortical actin cytoskeleton),GO:0043265(ectoplasm)	GO:0003824(catalytic activity),GO:0004373(glycogen (starch) synthase activity),GO:0004373(glycogen (starch) synthase activity),GO:0005536(glucose binding),GO:0016740(transferase activity),GO:0016757(transferase activity, transferring glycosyl groups)	chr6:142368339-142418835	6:142368339-142418835
ENSMUSG00000041773	1.26275	4.12578	0.000298594	0.0157141	11.0863	8.84337	10.6941	17.8634	14.5213	41.1504	13803	Enc1	ectodermal-neural cortex 1	GO:0007275(multicellular organism development),GO:0007399(nervous system development),GO:0010499(proteasomal ubiquitin-independent protein catabolic process),GO:0010499(proteasomal ubiquitin-independent protein catabolic process),GO:0010976(positive regulation of neuron projection development),GO:0016567(protein ubiquitination),GO:0017148(negative regulation of translation)	GO:0000785(chromatin),GO:0005634(nucleus),GO:0005654(nucleoplasm),GO:0005730(nucleolus),GO:0005737(cytoplasm),GO:0005737(cytoplasm),GO:0005856(cytoskeleton),GO:0016363(nuclear matrix),GO:0031463(Cul3-RING ubiquitin ligase complex),GO:0031463(Cul3-RING ubiquitin ligase complex),GO:0043025(neuronal cell body)	GO:0003779(actin binding)	chr13:97377613-97389548	13:97377613-97389542
ENSMUSG00000022408	1.26103	2.0575	0.00230228	0.0655295	2.29013	3.72353	1.13422	5.47746	6.94724	4.75443	213956	Fam83f	family with sequence similarity 83, member F	GO:0007165(signal transduction)	GO:0005575(cellular_component)	GO:0019901(protein kinase binding)	chr15:80556048-80584626	15:80556048-80584626
ENSMUSG00000033486	1.26064	0.873888	0.00768107	0.138252	1.14507	0.930882	0.972192	1.23366	2.45504	3.66146	212670	Catsper2	cation channel, sperm associated 2	GO:0006811(ion transport),GO:0006816(calcium ion transport),GO:0007275(multicellular organism development),GO:0007283(spermatogenesis),GO:0009566(fertilization),GO:0009566(fertilization),GO:0030154(cell differentiation),GO:0030317(flagellated sperm motility),GO:0030317(flagellated sperm motility),GO:0034765(regulation of ion transmembrane transport),GO:0048240(sperm capacitation),GO:0048240(sperm…	GO:0005886(plasma membrane),GO:0005929(cilium),GO:0016020(membrane),GO:0016021(integral component of membrane),GO:0031514(motile cilium),GO:0036126(sperm flagellum),GO:0036128(CatSper complex),GO:0036128(CatSper complex),GO:0042995(cell projection)	GO:0005216(ion channel activity),GO:0005227(calcium activated cation channel activity),GO:0005244(voltage-gated ion channel activity),GO:0005262(calcium channel activity)	chr2:121224836-121244273	2:121223112-121244273
ENSMUSG00000002769	1.25855	10.3849	5.54877e-05	0.00469508	784.005	686.06	894.525	1119.38	2004.67	2533.4	14711	Gnmt	glycine N-methyltransferase	GO:0005977(glycogen metabolic process),GO:0006111(regulation of gluconeogenesis),GO:0006111(regulation of gluconeogenesis),GO:0006555(methionine metabolic process),GO:0006730(one-carbon metabolic process),GO:0006730(one-carbon metabolic process),GO:0032259(methylation),GO:0046498(S-adenosylhomocysteine metabolic process),GO:0046500(S-adenosylmethionine metabolic process),GO:0046500(S-adenosylmeth…	GO:0005737(cytoplasm),GO:0005829(cytosol),GO:0005829(cytosol)	GO:0005542(folic acid binding),GO:0008168(methyltransferase activity),GO:0016594(glycine binding),GO:0016594(glycine binding),GO:0016594(glycine binding),GO:0016740(transferase activity),GO:0017174(glycine N-methyltransferase activity),GO:0017174(glycine N-methyltransferase activity),GO:0017174(glycine N-methyltransferase activity),GO:0042802(identical protein binding),GO:0042802(identical protei…	chr17:47036590-47040091	17:47036590-47040094
ENSMUSG00000017868	1.258	4.4128	1.19175e-05	0.00145223	9.83715	10.8086	16.8513	21.0709	36.9823	31.6416	27219	Sgk2	serum/glucocorticoid regulated kinase 2	GO:0006468(protein phosphorylation),GO:0016310(phosphorylation),GO:0018105(peptidyl-serine phosphorylation),GO:0035556(intracellular signal transduction)	GO:0005634(nucleus),GO:0005654(nucleoplasm),GO:0005737(cytoplasm)	GO:0000166(nucleotide binding),GO:0004672(protein kinase activity),GO:0004674(protein serine/threonine kinase activity),GO:0005524(ATP binding),GO:0015459(potassium channel regulator activity),GO:0015459(potassium channel regulator activity),GO:0016301(kinase activity),GO:0016740(transferase activity)	chr2:162829401-162856059;chr2:162833335-162856059	2:162829250-162856047
ENSMUSG00000039166	1.25678	2.87701	0.000245221	0.0135521	4.00773	4.91299	3.88877	6.11896	10.3425	14.2086	432442	Akap7	A kinase (PRKA) anchor protein 7	GO:0007178(transmembrane receptor protein serine/threonine kinase signaling pathway),GO:0008104(protein localization),GO:0010738(regulation of protein kinase A signaling),GO:0010738(regulation of protein kinase A signaling),GO:0050804(modulation of chemical synaptic transmission),GO:0050804(modulation of chemical synaptic transmission),GO:0060306(regulation of membrane repolarization),GO:0071320(…	GO:0005634(nucleus),GO:0005737(cytoplasm),GO:0005829(cytosol),GO:0005829(cytosol),GO:0005886(plasma membrane),GO:0016020(membrane),GO:0016324(apical plasma membrane),GO:0016328(lateral plasma membrane),GO:0016529(sarcoplasmic reticulum),GO:0030315(T-tubule),GO:0032991(protein-containing complex),GO:0070382(exocytic vesicle),GO:0098686(hippocampal mossy fiber to CA3 synapse),GO:0098686(hippocampal…	GO:0000166(nucleotide binding),GO:0005515(protein binding),GO:0008022(protein C-terminus binding),GO:0016208(AMP binding),GO:0019901(protein kinase binding),GO:0019904(protein domain specific binding),GO:0034237(protein kinase A regulatory subunit binding),GO:0034237(protein kinase A regulatory subunit binding),GO:0034237(protein kinase A regulatory subunit binding),GO:0051018(protein kinase A bi…	chr10:25044988-25076047;chr10:25044988-25172977;chr10:25044988-25175115;chr10:25155227-25175115	10:25044988-25183768
ENSMUSG00000051811	1.25655	-0.771612	0.0474056	0.357024	0.156145	0.206863	0.486096	0.444118	0.626819	0.983676	333182	Cox6b2	cytochrome c oxidase subunit 6B2	GO:0008150(biological_process)	GO:0005739(mitochondrion),GO:0005739(mitochondrion),GO:0005743(mitochondrial inner membrane),GO:0016020(membrane),GO:0030061(mitochondrial crista),GO:0030061(mitochondrial crista)	NA	chr7:4754791-4755901;chr7:4754791-4756093	7:4754791-4756093
ENSMUSG00000103276	1.25314	2.4633	0.0204277	0.240559	2.60242	4.24068	2.75454	1.97386	6.52936	14.4272	NA	NA	NA	NA	NA	NA	NA	NA
ENSMUSG00000069601	1.25227	5.42358	3.42876e-05	0.00326548	22.2767	24.6166	29.0577	34.6412	71.3529	74.9779	11735	Ank3	ankyrin 3, epithelial	GO:0000281(mitotic cytokinesis),GO:0007009(plasma membrane organization),GO:0007165(signal transduction),GO:0007409(axonogenesis),GO:0007411(axon guidance),GO:0010628(positive regulation of gene expression),GO:0010650(positive regulation of cell communication by electrical coupling),GO:0010765(positive regulation of sodium ion transport),GO:0010960(magnesium ion homeostasis),GO:0019228(neuronal a…	GO:0005737(cytoplasm),GO:0005764(lysosome),GO:0005856(cytoskeleton),GO:0005886(plasma membrane),GO:0005923(bicellular tight junction),GO:0009925(basal plasma membrane),GO:0009986(cell surface),GO:0014704(intercalated disc),GO:0014704(intercalated disc),GO:0014731(spectrin-associated cytoskeleton),GO:0016020(membrane),GO:0016323(basolateral plasma membrane),GO:0016328(lateral plasma membrane),GO:0…	GO:0005200(structural constituent of cytoskeleton),GO:0005515(protein binding),GO:0008092(cytoskeletal protein binding),GO:0030507(spectrin binding),GO:0030674(protein-macromolecule adaptor activity),GO:0044325(ion channel binding),GO:0044325(ion channel binding),GO:0045296(cadherin binding),GO:0140031(phosphorylation-dependent protein binding)	chr10:69369538-69863266;chr10:69761362-69863266	10:69234603-69863268
ENSMUSG00000035891	1.25198	4.239	7.61443e-06	0.00100938	9.94125	12.6703	10.6941	21.2683	20.7373	37.3797	223753	Cerk	ceramide kinase	GO:0006665(sphingolipid metabolic process),GO:0006672(ceramide metabolic process),GO:0006672(ceramide metabolic process),GO:0016310(phosphorylation)	GO:0005737(cytoplasm),GO:0005739(mitochondrion),GO:0005886(plasma membrane),GO:0016020(membrane),GO:0016021(integral component of membrane)	GO:0000166(nucleotide binding),GO:0000287(magnesium ion binding),GO:0001727(lipid kinase activity),GO:0001729(ceramide kinase activity),GO:0001729(ceramide kinase activity),GO:0001729(ceramide kinase activity),GO:0001729(ceramide kinase activity),GO:0003951(NAD+ kinase activity),GO:0005524(ATP binding),GO:0016301(kinase activity),GO:0016740(transferase activity)	chr15:86023302-86070342	15:86023329-86070342
ENSMUSG00000026525	1.2509	-0.707485	0.0471294	0.35645	0.208194	0.310294	0.378075	0.345425	0.731289	1.09297	13603	Opn3	opsin 3	GO:0007165(signal transduction),GO:0007186(G protein-coupled receptor signaling pathway),GO:0007602(phototransduction),GO:0009637(response to blue light),GO:0009637(response to blue light),GO:0018298(protein-chromophore linkage),GO:0030216(keratinocyte differentiation),GO:0043066(negative regulation of apoptotic process),GO:0046326(positive regulation of glucose import),GO:0048022(negative regula…	GO:0001750(photoreceptor outer segment),GO:0005737(cytoplasm),GO:0005886(plasma membrane),GO:0005887(integral component of plasma membrane),GO:0016020(membrane),GO:0016021(integral component of membrane)	GO:0004930(G protein-coupled receptor activity),GO:0005502(11-cis retinal binding),GO:0005503(all-trans retinal binding),GO:0008020(G protein-coupled photoreceptor activity),GO:0009881(photoreceptor activity)	chr1:175489988-175520198	1:175489987-175520342
ENSMUSG00000025732	1.2496	5.04037	0.00013142	0.00868124	21.9124	20.738	15.6091	28.769	36.9301	72.9013	68241	Mcrip2	MAPK regulated corepressor interacting protein 2	GO:0008150(biological_process)	GO:0005634(nucleus),GO:0005737(cytoplasm),GO:0010494(cytoplasmic stress granule)	GO:0005515(protein binding)	chr17:26082672-26087712;chr17:26082672-26087713	17:26082672-26087738
ENSMUSG00000028134	1.24799	3.78548	0.000307215	0.0159874	8.79618	7.96421	7.56149	9.81995	18.2822	29.7289	56195	Ptbp2	polypyrimidine tract binding protein 2	GO:0006376(mRNA splice site selection),GO:0006376(mRNA splice site selection),GO:0006397(mRNA processing),GO:0008380(RNA splicing),GO:0033119(negative regulation of RNA splicing),GO:0043484(regulation of RNA splicing),GO:2000177(regulation of neural precursor cell proliferation)	GO:0005634(nucleus),GO:0005634(nucleus),GO:0005681(spliceosomal complex),GO:0030426(growth cone),GO:0043025(neuronal cell body)	GO:0003676(nucleic acid binding),GO:0003723(RNA binding),GO:0003729(mRNA binding),GO:0003729(mRNA binding),GO:0005515(protein binding)	chr3:119512391-119577037	3:119512391-119578115
ENSMUSG00000075590	1.24538	5.04452	0.00127002	0.0435604	18.321	19.4451	20.7941	23.4396	31.1842	84.2682	223649	Nrbp2	nuclear receptor binding protein 2	GO:0006468(protein phosphorylation),GO:0006888(endoplasmic reticulum to Golgi vesicle-mediated transport),GO:0007399(nervous system development),GO:0030182(neuron differentiation),GO:0035556(intracellular signal transduction),GO:0043524(negative regulation of neuron apoptotic process)	GO:0005737(cytoplasm),GO:0005737(cytoplasm),GO:0012505(endomembrane system)	GO:0004672(protein kinase activity),GO:0004674(protein serine/threonine kinase activity),GO:0005524(ATP binding)	chr15:75957364-75963539	15:75957367-75963476
ENSMUSG00000044244	1.24478	-0.0566358	0.0297772	0.288778	0.832775	0.413725	0.270053	0.740197	1.09693	1.80341	213208	Il20rb	interleukin 20 receptor beta	GO:0001808(negative regulation of type IV hypersensitivity),GO:0002437(inflammatory response to antigenic stimulus),GO:0002765(immune response-inhibiting signal transduction),GO:0019221(cytokine-mediated signaling pathway),GO:0032689(negative regulation of interferon-gamma production),GO:0032703(negative regulation of interleukin-2 production),GO:0032733(positive regulation of interleukin-10 prod…	GO:0005886(plasma membrane),GO:0016021(integral component of membrane)	GO:0004896(cytokine receptor activity),GO:0042015(interleukin-20 binding)	chr9:100339772-100368526	9:100339772-100368841
ENSMUSG00000024042	1.24362	4.99664	0.000365162	0.0179938	16.2912	20.7897	19.6059	21.219	43.7206	69.3491	17691	Sik1	salt inducible kinase 1	GO:0000122(negative regulation of transcription by RNA polymerase II),GO:0002028(regulation of sodium ion transport),GO:0006468(protein phosphorylation),GO:0006468(protein phosphorylation),GO:0006468(protein phosphorylation),GO:0007049(cell cycle),GO:0007275(multicellular organism development),GO:0007346(regulation of mitotic cell cycle),GO:0010830(regulation of myotube differentiation),GO:001086…	GO:0005634(nucleus),GO:0005634(nucleus),GO:0005634(nucleus),GO:0005737(cytoplasm),GO:0005737(cytoplasm),GO:0005829(cytosol)	GO:0000166(nucleotide binding),GO:0000287(magnesium ion binding),GO:0004672(protein kinase activity),GO:0004674(protein serine/threonine kinase activity),GO:0004674(protein serine/threonine kinase activity),GO:0004674(protein serine/threonine kinase activity),GO:0005515(protein binding),GO:0005524(ATP binding),GO:0008140(cAMP response element binding protein binding),GO:0016301(kinase activity),G…	chr17:32063222-32074778	17:32063224-32074778
ENSMUSG00000016200	1.24263	-0.395241	0.0419771	0.339283	0.156145	0.362009	0.648128	0.493465	1.30587	0.983676	329324	Syt14	synaptotagmin XIV	NA	GO:0016020(membrane),GO:0016021(integral component of membrane)	GO:0005515(protein binding),GO:0005543(phospholipid binding),GO:0042802(identical protein binding)	chr1:192573541-192718083	1:192573541-192718083
ENSMUSG00000029596	1.24197	3.43732	0.000365948	0.0179938	6.50605	5.275	7.34545	9.07975	12.3797	23.8268	257635	Sdsl	serine dehydratase-like	GO:0006567(threonine catabolic process),GO:0009097(isoleucine biosynthetic process)	GO:0005739(mitochondrion)	GO:0003941(L-serine ammonia-lyase activity),GO:0004794(L-threonine ammonia-lyase activity),GO:0016829(lyase activity),GO:0042802(identical protein binding)	chr5:120596266-120610890	5:120596251-120610875
ENSMUSG00000020183	1.24142	3.1061	9.14314e-05	0.00661916	4.58026	4.91299	5.67112	9.1291	9.66346	17.105	70574	Cpm	carboxypeptidase M	GO:0006508(proteolysis),GO:0006518(peptide metabolic process),GO:0016485(protein processing)	GO:0005615(extracellular space),GO:0005886(plasma membrane),GO:0016020(membrane),GO:0031225(anchored component of membrane)	GO:0004180(carboxypeptidase activity),GO:0004181(metallocarboxypeptidase activity),GO:0008233(peptidase activity),GO:0008237(metallopeptidase activity),GO:0008270(zinc ion binding),GO:0016787(hydrolase activity),GO:0046872(metal ion binding)	chr10:117465405-117523257	10:117465405-117523257
ENSMUSG00000110344	1.23494	2.49192	0.000532021	0.0236683	3.3311	3.62009	2.91658	4.53988	8.30535	10.4379	NA	NA	NA	NA	NA	NA	NA	NA
ENSMUSG00000104324	1.23472	0.0300404	0.0161904	0.211325	0.780726	0.258578	0.594117	0.937583	1.51481	1.42086	NA	NA	NA	NA	NA	NA	NA	NA
ENSMUSG00000087259	1.23441	-0.581084	0.0292744	0.287054	0.416387	0.258578	0.324064	1.08562	0.626819	0.655784	72386	2610035D17Rik	RIKEN cDNA 2610035D17 gene	GO:0008150(biological_process)	GO:0005575(cellular_component)	GO:0003674(molecular_function)	chr11:112934732-113092664	11:112934721-113092664
ENSMUSG00000040794	1.22973	-0.522282	0.0196174	0.23642	0.416387	0.258578	0.378075	0.789544	0.992463	0.710432	67445	C1qtnf4	C1q and tumor necrosis factor related protein 4	GO:0032755(positive regulation of interleukin-6 production),GO:0032760(positive regulation of tumor necrosis factor production),GO:0070105(positive regulation of interleukin-6-mediated signaling pathway),GO:1901224(positive regulation of NIK/NF-kappaB signaling)	GO:0005576(extracellular region),GO:0005615(extracellular space)	GO:0003674(molecular_function),GO:0005125(cytokine activity)	chr2:90716130-90720870	2:90716204-90720869
ENSMUSG00000051483	1.22718	6.21973	0.000664084	0.027839	39.8691	39.6142	54.1727	48.8037	102.328	161.815	12408	Cbr1	carbonyl reductase 1	GO:0017144(drug metabolic process),GO:0042373(vitamin K metabolic process)	GO:0005634(nucleus),GO:0005737(cytoplasm),GO:0005886(plasma membrane),GO:0005902(microvillus),GO:0043231(intracellular membrane-bounded organelle)	GO:0004090(carbonyl reductase (NADPH) activity),GO:0004090(carbonyl reductase (NADPH) activity),GO:0004090(carbonyl reductase (NADPH) activity),GO:0016491(oxidoreductase activity),GO:0016655(oxidoreductase activity, acting on NAD(P)H, quinone or similar compound as acceptor),GO:0047020(15-hydroxyprostaglandin-D dehydrogenase (NADP+) activity),GO:0047021(15-hydroxyprostaglandin dehydrogenase (NADP…	chr16:93404725-93407237	16:93402741-93407393
ENSMUSG00000022346	1.22349	3.76537	0.00071463	0.0293312	4.47616	7.70563	12.0984	12.0899	19.3269	25.3023	17869	Myc	myelocytomatosis oncogene	GO:0000122(negative regulation of transcription by RNA polymerase II),GO:0000122(negative regulation of transcription by RNA polymerase II),GO:0000165(MAPK cascade),GO:0000320(re-entry into mitotic cell cycle),GO:0001658(branching involved in ureteric bud morphogenesis),GO:0001783(B cell apoptotic process),GO:0002053(positive regulation of mesenchymal cell proliferation),GO:0002082(regulation of …	GO:0000785(chromatin),GO:0000791(euchromatin),GO:0005634(nucleus),GO:0005634(nucleus),GO:0005654(nucleoplasm),GO:0005730(nucleolus),GO:0005737(cytoplasm),GO:0005819(spindle),GO:0016604(nuclear body),GO:0030424(axon),GO:0032991(protein-containing complex),GO:0048471(perinuclear region of cytoplasm)	GO:0000978(RNA polymerase II cis-regulatory region sequence-specific DNA binding),GO:0000978(RNA polymerase II cis-regulatory region sequence-specific DNA binding),GO:0000978(RNA polymerase II cis-regulatory region sequence-specific DNA binding),GO:0000981(DNA-binding transcription factor activity, RNA polymerase II-specific),GO:0000981(DNA-binding transcription factor activity, RNA polymerase II…	chr15:61857190-61862210	15:61857240-61862223
ENSMUSG00000034903	1.22306	6.53694	0.00179738	0.0556122	50.8513	45.3546	70.7	76.3884	79.6582	233.623	319876	Cobll1	Cobl-like 1	NA	NA	GO:0003785(actin monomer binding)	chr2:64918683-65069135	2:64918683-65069747
ENSMUSG00000040016	1.21803	0.349279	0.00662336	0.126285	0.572533	0.879166	0.648128	1.33236	1.51481	2.07665	19218	Ptger3	prostaglandin E receptor 3 (subtype EP3)	GO:0001660(fever generation),GO:0001660(fever generation),GO:0001934(positive regulation of protein phosphorylation),GO:0002029(desensitization of G protein-coupled receptor signaling pathway),GO:0006954(inflammatory response),GO:0007165(signal transduction),GO:0007186(G protein-coupled receptor signaling pathway),GO:0007188(adenylate cyclase-modulating G protein-coupled receptor signaling pathwa…	GO:0005886(plasma membrane),GO:0005886(plasma membrane),GO:0005886(plasma membrane),GO:0009986(cell surface),GO:0016020(membrane),GO:0016021(integral component of membrane),GO:0031526(brush border membrane),GO:0031965(nuclear membrane),GO:0043005(neuron projection),GO:0043025(neuronal cell body),GO:1990769(proximal neuron projection)	GO:0004930(G protein-coupled receptor activity),GO:0004955(prostaglandin receptor activity),GO:0004957(prostaglandin E receptor activity),GO:0004957(prostaglandin E receptor activity),GO:0004957(prostaglandin E receptor activity),GO:0004957(prostaglandin E receptor activity),GO:0005515(protein binding)	chr3:157272513-157350391	3:157272529-157351525
ENSMUSG00000022911	1.21766	3.09463	0.00110647	0.0396851	6.14171	3.51666	5.5631	6.46439	11.4394	17.5422	68146	Arl13b	ADP-ribosylation factor-like 13B	GO:0001947(heart looping),GO:0007224(smoothened signaling pathway),GO:0007275(multicellular organism development),GO:0007368(determination of left/right symmetry),GO:0009953(dorsal/ventral pattern formation),GO:0021532(neural tube patterning),GO:0021830(interneuron migration from the subpallium to the cortex),GO:0021943(formation of radial glial scaffolds),GO:0060271(cilium assembly),GO:0070986(l…	GO:0005886(plasma membrane),GO:0005929(cilium),GO:0005929(cilium),GO:0005930(axoneme),GO:0016020(membrane),GO:0031514(motile cilium),GO:0031514(motile cilium),GO:0042995(cell projection),GO:0060170(ciliary membrane),GO:0060170(ciliary membrane),GO:0097730(non-motile cilium)	GO:0000166(nucleotide binding),GO:0005525(GTP binding)	chr16:62614036-62667403	16:62614048-62667403
ENSMUSG00000086320	1.21199	6.83769	0.00651492	0.125187	69.5367	80.0041	57.1973	69.1344	93.7094	316.142	NA	NA	NA	NA	NA	NA	NA	NA
ENSMUSG00000037798	1.21026	12.6756	0.000221826	0.0125418	4307.84	3936.39	3601.38	5770.13	7496.13	14142.1	11720	Mat1a	methionine adenosyltransferase I, alpha	GO:0006556(S-adenosylmethionine biosynthetic process),GO:0006556(S-adenosylmethionine biosynthetic process),GO:0006730(one-carbon metabolic process),GO:0009087(methionine catabolic process),GO:0051289(protein homotetramerization),GO:0065003(protein-containing complex assembly)	GO:0005829(cytosol),GO:0005829(cytosol),GO:0016363(nuclear matrix)	GO:0000166(nucleotide binding),GO:0000287(magnesium ion binding),GO:0004478(methionine adenosyltransferase activity),GO:0004478(methionine adenosyltransferase activity),GO:0004478(methionine adenosyltransferase activity),GO:0005524(ATP binding),GO:0016597(amino acid binding),GO:0016740(transferase activity),GO:0042802(identical protein binding),GO:0043531(ADP binding),GO:0046872(metal ion binding)	chr14:40826990-40846385	14:40826992-40846369
ENSMUSG00000005514	1.20891	9.7147	0.000210835	0.0121658	559.364	416.518	546.318	747.204	991.157	1780.45	18984	Por	cytochrome p450 oxidoreductase	GO:0003420(regulation of growth plate cartilage chondrocyte proliferation),GO:0009725(response to hormone),GO:0018393(internal peptidyl-lysine acetylation),GO:0019395(fatty acid oxidation),GO:0032332(positive regulation of chondrocyte differentiation),GO:0032770(positive regulation of monooxygenase activity),GO:0043066(negative regulation of apoptotic process),GO:0043154(negative regulation of cy…	GO:0005739(mitochondrion),GO:0005783(endoplasmic reticulum),GO:0005829(cytosol),GO:0016020(membrane),GO:0016021(integral component of membrane),GO:0043231(intracellular membrane-bounded organelle)	GO:0003958(NADPH-hemoprotein reductase activity),GO:0003958(NADPH-hemoprotein reductase activity),GO:0004128(cytochrome-b5 reductase activity, acting on NAD(P)H),GO:0008941(nitric oxide dioxygenase activity),GO:0009055(electron transfer activity),GO:0010181(FMN binding),GO:0010181(FMN binding),GO:0016491(oxidoreductase activity),GO:0016491(oxidoreductase activity),GO:0016709(oxidoreductase activi…	chr5:135717999-135764180	5:135698887-135764180
ENSMUSG00000003721	1.20866	7.47699	5.00097e-05	0.00435584	126.894	111.033	84.6887	226.254	174.778	344.669	72999	Insig2	insulin induced gene 2	GO:0006629(lipid metabolic process),GO:0006641(triglyceride metabolic process),GO:0006695(cholesterol biosynthetic process),GO:0006695(cholesterol biosynthetic process),GO:0006695(cholesterol biosynthetic process),GO:0006991(response to sterol depletion),GO:0008202(steroid metabolic process),GO:0008203(cholesterol metabolic process),GO:0010894(negative regulation of steroid biosynthetic process),…	GO:0005783(endoplasmic reticulum),GO:0005783(endoplasmic reticulum),GO:0016020(membrane),GO:0016021(integral component of membrane),GO:0032937(SREBP-SCAP-Insig complex),GO:0032937(SREBP-SCAP-Insig complex)	GO:0005515(protein binding),GO:0008134(transcription factor binding),GO:0008142(oxysterol binding),GO:0008289(lipid binding)	chr1:121232082-121255407;chr1:121232082-121255753;chr1:121232082-121260318	1:121232082-121260318
ENSMUSG00000031278	1.20844	7.10375	0.0165233	0.214055	89.6794	64.1274	95.2748	59.6599	114.917	401.066	50790	Acsl4	acyl-CoA synthetase long-chain family member 4	GO:0001676(long-chain fatty acid metabolic process),GO:0001676(long-chain fatty acid metabolic process),GO:0006629(lipid metabolic process),GO:0006631(fatty acid metabolic process),GO:0008610(lipid biosynthetic process),GO:0015908(fatty acid transport),GO:0019217(regulation of fatty acid metabolic process),GO:0019432(triglyceride biosynthetic process),GO:0030182(neuron differentiation),GO:0030182…	GO:0005737(cytoplasm),GO:0005739(mitochondrion),GO:0005739(mitochondrion),GO:0005741(mitochondrial outer membrane),GO:0005777(peroxisome),GO:0005783(endoplasmic reticulum),GO:0005783(endoplasmic reticulum),GO:0005811(lipid droplet),GO:0005811(lipid droplet),GO:0005886(plasma membrane),GO:0005886(plasma membrane),GO:0016020(membrane),GO:0016021(integral component of membrane),GO:0031966(mitochondr…	GO:0000166(nucleotide binding),GO:0003824(catalytic activity),GO:0004467(long-chain fatty acid-CoA ligase activity),GO:0004467(long-chain fatty acid-CoA ligase activity),GO:0004467(long-chain fatty acid-CoA ligase activity),GO:0005524(ATP binding),GO:0016874(ligase activity),GO:0031957(very long-chain fatty acid-CoA ligase activity),GO:0047676(arachidonate-CoA ligase activity),GO:0047676(arachido…	chrX:141100989-141173531	X:141100989-141173531
ENSMUSG00000098708	1.20638	0.635127	0.0200904	0.239257	0.832775	1.03431	0.756149	0.98693	1.67152	3.44286	NA	NA	NA	NA	NA	NA	NA	NA
ENSMUSG00000026858	1.20244	5.44988	0.000428645	0.0202675	27.1172	30.3054	21.8203	37.0099	46.1234	99.2966	108958	Miga2	mitoguardin 2	GO:0008053(mitochondrial fusion),GO:0008053(mitochondrial fusion),GO:0008053(mitochondrial fusion),GO:0060348(bone development)	GO:0005739(mitochondrion),GO:0005741(mitochondrial outer membrane),GO:0005887(integral component of plasma membrane),GO:0016020(membrane),GO:0016021(integral component of membrane)	GO:0042803(protein homodimerization activity),GO:0046982(protein heterodimerization activity)	chr2:30254245-30275531;chr2:30254255-30275531;chr2:30254347-30275531	2:30254245-30275533
ENSMUSG00000020865	1.20047	6.96719	3.33256e-05	0.00322076	79.3738	67.9544	80.0978	113.102	173.472	236.137	76408	Abcc3	ATP-binding cassette, sub-family C (CFTR/MRP), member 3	GO:0006855(drug transmembrane transport),GO:0015721(bile acid and bile salt transport),GO:0015722(canalicular bile acid transport),GO:0042908(xenobiotic transport),GO:0055085(transmembrane transport),GO:0055085(transmembrane transport),GO:0071716(leukotriene transport),GO:0098656(anion transmembrane transport)	GO:0005886(plasma membrane),GO:0005887(integral component of plasma membrane),GO:0016020(membrane),GO:0016021(integral component of membrane),GO:0016323(basolateral plasma membrane),GO:0016323(basolateral plasma membrane)	GO:0000166(nucleotide binding),GO:0005524(ATP binding),GO:0008559(ABC-type xenobiotic transporter activity),GO:0015164(glucuronoside transmembrane transporter activity),GO:0015431(ABC-type glutathione S-conjugate transporter activity),GO:0015432(ABC-type bile acid transporter activity),GO:0016887(ATPase activity),GO:0022857(transmembrane transporter activity),GO:0042626(ATPase-coupled transmembra…	chr11:94234121-94283816	11:94234121-94283823
ENSMUSG00000095547	1.19751	1.93332	0.00451643	0.10092	3.3311	1.86176	1.56631	3.15817	4.91008	7.48687	NA	NA	NA	NA	NA	NA	NA	NA
ENSMUSG00000046101	1.19435	-0.736836	0.0415711	0.337856	0.156145	0.362009	0.378075	0.888237	0.470114	0.710432	240697	Mcmdc2	minichromosome maintenance domain containing 2	GO:0000727(double-strand break repair via break-induced replication),GO:0006267(pre-replicative complex assembly involved in nuclear cell cycle DNA replication),GO:0006268(DNA unwinding involved in DNA replication),GO:0006271(DNA strand elongation involved in DNA replication),GO:0006281(DNA repair),GO:0006974(cellular response to DNA damage stimulus),GO:0007130(synaptonemal complex assembly),GO:0…	GO:0005634(nucleus),GO:0042555(MCM complex)	GO:0003688(DNA replication origin binding),GO:0003697(single-stranded DNA binding)	chr1:9978863-10011179	1:9978863-10012310
ENSMUSG00000027010	1.19225	4.87479	0.000710689	0.029292	17.3842	18.6176	17.3914	21.4164	32.1245	68.5294	78830	Slc25a12	solute carrier family 25 (mitochondrial carrier, Aralar), member 12	GO:0006810(transport),GO:0015810(aspartate transmembrane transport),GO:0015810(aspartate transmembrane transport),GO:0015813(L-glutamate transmembrane transport),GO:0015813(L-glutamate transmembrane transport),GO:0043490(malate-aspartate shuttle),GO:0043490(malate-aspartate shuttle),GO:0043490(malate-aspartate shuttle),GO:0051592(response to calcium ion),GO:0055085(transmembrane transport)	GO:0005739(mitochondrion),GO:0005739(mitochondrion),GO:0005739(mitochondrion),GO:0005739(mitochondrion),GO:0005743(mitochondrial inner membrane),GO:0005743(mitochondrial inner membrane),GO:0016020(membrane),GO:0016021(integral component of membrane),GO:0043209(myelin sheath)	GO:0005313(L-glutamate transmembrane transporter activity),GO:0005313(L-glutamate transmembrane transporter activity),GO:0005509(calcium ion binding),GO:0015183(L-aspartate transmembrane transporter activity),GO:0015183(L-aspartate transmembrane transporter activity),GO:0022857(transmembrane transporter activity),GO:0042802(identical protein binding),GO:0046872(metal ion binding)	chr2:71104614-71198099	2:71101407-71198093
ENSMUSG00000001155	1.19204	7.90444	0.00136807	0.0458838	151.513	128.772	157.171	167.433	264.518	567.581	14317	Ftcd	formiminotransferase cyclodeaminase	GO:0006547(histidine metabolic process),GO:0006548(histidine catabolic process),GO:0007010(cytoskeleton organization),GO:0008152(metabolic process),GO:0044237(cellular metabolic process)	GO:0000139(Golgi membrane),GO:0005737(cytoplasm),GO:0005783(endoplasmic reticulum),GO:0005793(endoplasmic reticulum-Golgi intermediate compartment),GO:0005794(Golgi apparatus),GO:0005794(Golgi apparatus),GO:0005829(cytosol),GO:0005856(cytoskeleton),GO:0005886(plasma membrane),GO:0030868(smooth endoplasmic reticulum membrane)	GO:0003824(catalytic activity),GO:0005542(folic acid binding),GO:0008017(microtubule binding),GO:0016740(transferase activity),GO:0016829(lyase activity),GO:0030407(formimidoyltransferase activity),GO:0030409(glutamate formimidoyltransferase activity),GO:0030412(formimidoyltetrahydrofolate cyclodeaminase activity),GO:0030412(formimidoyltetrahydrofolate cyclodeaminase activity)	chr10:76411482-76426172	10:76411482-76426172
ENSMUSG00000026547	1.18993	5.12856	0.00228515	0.0651633	18.9456	18.1522	26.6813	22.3046	38.7061	84.5415	21346	Tagln2	transgelin 2	GO:0030855(epithelial cell differentiation)	NA	NA	chr1:172327813-172334942	1:172327614-172334947
ENSMUSG00000115100	1.18935	2.10229	0.00224222	0.0645963	2.44628	3.15465	2.05241	3.35556	5.90254	8.25195	NA	NA	NA	NA	NA	NA	NA	NA
ENSMUSG00000035559	1.18809	3.76531	0.0024396	0.0676981	8.48389	8.37793	7.83155	7.94478	16.2451	32.1334	234384	Mpv17l2	MPV17 mitochondrial membrane protein-like 2	GO:0061668(mitochondrial ribosome assembly),GO:0061668(mitochondrial ribosome assembly),GO:0070131(positive regulation of mitochondrial translation)	GO:0005737(cytoplasm),GO:0005739(mitochondrion),GO:0005739(mitochondrion),GO:0005743(mitochondrial inner membrane),GO:0005762(mitochondrial large ribosomal subunit),GO:0016020(membrane),GO:0016021(integral component of membrane)	GO:0003674(molecular_function)	chr8:71211295-71213567	8:71211295-71213592
ENSMUSG00000037722	1.18362	6.59278	0.000284812	0.0152337	64.5921	51.0433	61.1941	70.5161	141.295	189.904	54342	Gnpnat1	glucosamine-phosphate N-acetyltransferase 1	GO:0006041(glucosamine metabolic process),GO:0006044(N-acetylglucosamine metabolic process),GO:0006048(UDP-N-acetylglucosamine biosynthetic process),GO:0006048(UDP-N-acetylglucosamine biosynthetic process),GO:1990830(cellular response to leukemia inhibitory factor)	GO:0005768(endosome),GO:0005770(late endosome),GO:0005783(endoplasmic reticulum),GO:0005793(endoplasmic reticulum-Golgi intermediate compartment),GO:0005793(endoplasmic reticulum-Golgi intermediate compartment),GO:0005794(Golgi apparatus),GO:0005794(Golgi apparatus),GO:0016020(membrane)	GO:0004343(glucosamine 6-phosphate N-acetyltransferase activity),GO:0004343(glucosamine 6-phosphate N-acetyltransferase activity),GO:0004343(glucosamine 6-phosphate N-acetyltransferase activity),GO:0008080(N-acetyltransferase activity),GO:0016740(transferase activity),GO:0016746(transferase activity, transferring acyl groups),GO:0042802(identical protein binding),GO:0048029(monosaccharide binding…	chr14:45613878-45626253	14:45613791-45642370
ENSMUSG00000040711	1.18225	2.47068	0.00187497	0.0571822	3.79953	3.25809	2.91658	5.18138	5.48467	12.0227	268396	Sh3pxd2b	SH3 and PX domains 2B	GO:0001501(skeletal system development),GO:0001501(skeletal system development),GO:0001654(eye development),GO:0001654(eye development),GO:0002051(osteoblast fate commitment),GO:0006801(superoxide metabolic process),GO:0006801(superoxide metabolic process),GO:0007507(heart development),GO:0007507(heart development),GO:0010628(positive regulation of gene expression),GO:0022617(extracellular matrix…	GO:0002102(podosome),GO:0005737(cytoplasm),GO:0005737(cytoplasm),GO:0030054(cell junction),GO:0042995(cell projection)	GO:0010314(phosphatidylinositol-5-phosphate binding),GO:0016176(superoxide-generating NADPH oxidase activator activity),GO:0032266(phosphatidylinositol-3-phosphate binding),GO:0035091(phosphatidylinositol binding),GO:0042169(SH2 domain binding),GO:0060090(molecular adaptor activity),GO:0070273(phosphatidylinositol-4-phosphate binding),GO:0080025(phosphatidylinositol-3,5-bisphosphate binding)	chr11:32297840-32378188	11:32297820-32378173
ENSMUSG00000027999	1.18025	4.00165	3.94765e-05	0.00367057	8.58799	10.8603	9.77593	13.9157	23.2968	29.0731	66350	Pla2g12a	phospholipase A2, group XIIA	GO:0006629(lipid metabolic process),GO:0006644(phospholipid metabolic process),GO:0016042(lipid catabolic process),GO:0050482(arachidonic acid secretion)	GO:0005576(extracellular region),GO:0005622(intracellular anatomical structure),GO:0005737(cytoplasm),GO:0005783(endoplasmic reticulum),GO:0005794(Golgi apparatus)	GO:0004623(phospholipase A2 activity),GO:0004623(phospholipase A2 activity),GO:0005509(calcium ion binding),GO:0016787(hydrolase activity),GO:0046872(metal ion binding)	chr3:129672255-129689474;chr3:129674833-129689474	3:129672255-129689474
ENSMUSG00000034795	1.17965	2.07781	0.00404322	0.0939857	1.7176	3.51666	2.32246	3.25687	7.783	6.12065	108811	Ccdc122	coiled-coil domain containing 122	GO:0008150(biological_process)	GO:0005575(cellular_component)	GO:0003674(molecular_function)	chr14:77274212-77349703	14:77274212-77349697
ENSMUSG00000036641	1.17957	1.42429	0.0031447	0.0800307	1.87374	1.34461	1.5123	2.56602	5.11902	3.06032	227933	Ccdc148	coiled-coil domain containing 148	GO:0008150(biological_process)	GO:0005575(cellular_component)	GO:0003674(molecular_function)	chr2:58711710-58991027	2:58711082-58991027
ENSMUSG00000110277	1.17942	2.65303	0.00172958	0.0540328	4.42412	3.05122	3.88877	4.83596	7.83524	13.1157	108168395	Gm45871	predicted gene 45871	GO:0000122(negative regulation of transcription by RNA polymerase II),GO:0006357(regulation of transcription by RNA polymerase II)	NA	GO:0000977(RNA polymerase II transcription regulatory region sequence-specific DNA binding),GO:0000981(DNA-binding transcription factor activity, RNA polymerase II-specific),GO:0001227(DNA-binding transcription repressor activity, RNA polymerase II-specific)	chr18:90597949-90611848	18:90597901-90610652
ENSMUSG00000037157	1.1786	2.53809	0.00138912	0.0464278	2.96676	4.91299	2.59251	7.55001	5.27573	10.9297	230828	Il22ra1	interleukin 22 receptor, alpha 1	GO:0019221(cytokine-mediated signaling pathway),GO:0050829(defense response to Gram-negative bacterium)	GO:0005886(plasma membrane),GO:0016020(membrane),GO:0016021(integral component of membrane)	GO:0004896(cytokine receptor activity),GO:0042015(interleukin-20 binding)	chr4:135455470-135482694	4:135455483-135479451
ENSMUSG00000087165	1.1786	0.486892	0.0238684	0.258003	0.468436	0.620588	1.29626	1.03628	2.0894	2.29524	76516	2010001A14Rik	RIKEN cDNA 2010001A14 gene	GO:0008150(biological_process)	GO:0005575(cellular_component)	GO:0003674(molecular_function)	chr11:57686325-57692293	11:57686325-57692243
ENSMUSG00000009145	1.17694	3.85712	7.96824e-05	0.00605166	9.57691	7.70563	9.18181	12.9781	18.4389	28.4719	93838	Dqx1	DEAQ RNA-dependent ATPase	NA	GO:0005622(intracellular anatomical structure),GO:0005634(nucleus),GO:0005681(spliceosomal complex)	GO:0000166(nucleotide binding),GO:0003723(RNA binding),GO:0004386(helicase activity),GO:0005524(ATP binding),GO:0016787(hydrolase activity),GO:0016887(ATPase activity)	chr6:83034825-83044200	6:83034825-83044299
ENSMUSG00000031379	1.17666	4.28871	0.000382458	0.0184814	10.6179	11.274	13.8807	13.7183	27.6845	39.511	69656	Pir	pirin	GO:0030099(myeloid cell differentiation),GO:0030224(monocyte differentiation),GO:0030224(monocyte differentiation)	GO:0005634(nucleus),GO:0005634(nucleus),GO:0005737(cytoplasm),GO:0005829(cytosol)	GO:0003712(transcription coregulator activity),GO:0008127(quercetin 2,3-dioxygenase activity),GO:0008127(quercetin 2,3-dioxygenase activity),GO:0008127(quercetin 2,3-dioxygenase activity),GO:0016491(oxidoreductase activity),GO:0046872(metal ion binding),GO:0051213(dioxygenase activity)	chrX:163052427-163156009	X:163052367-163156007
ENSMUSG00000024730	1.17417	-0.0571636	0.0325945	0.302469	0.520484	0.724019	0.324064	0.83889	0.887993	1.85805	64381	Ms4a8a	membrane-spanning 4-domains, subfamily A, member 8A	NA	GO:0005886(plasma membrane),GO:0016020(membrane),GO:0016021(integral component of membrane)	NA	chr19:11044835-11058467	19:11044835-11058466
ENSMUSG00000036502	1.17406	0.251549	0.0282182	0.282311	0.728678	0.672303	0.594117	0.592158	2.03716	1.9127	245386	Tmem255a	transmembrane protein 255A	GO:0009617(response to bacterium)	GO:0005575(cellular_component),GO:0016020(membrane),GO:0016021(integral component of membrane)	GO:0003674(molecular_function)	chrX:37285450-37341358;chrX:37286174-37341358	X:37285450-37341316
ENSMUSG00000028862	1.17382	1.71307	0.015558	0.205933	2.44628	1.18946	2.21444	2.8621	2.55951	7.81476	53608	Map3k6	mitogen-activated protein kinase kinase kinase 6	GO:0000186(activation of MAPKK activity),GO:0006468(protein phosphorylation),GO:0016310(phosphorylation),GO:0033554(cellular response to stress)	NA	GO:0000166(nucleotide binding),GO:0000287(magnesium ion binding),GO:0004672(protein kinase activity),GO:0004674(protein serine/threonine kinase activity),GO:0004709(MAP kinase kinase kinase activity),GO:0004709(MAP kinase kinase kinase activity),GO:0005515(protein binding),GO:0005524(ATP binding),GO:0016301(kinase activity),GO:0016740(transferase activity),GO:0046872(metal ion binding)	chr4:132968129-132980239	4:132968129-132980240
ENSMUSG00000022477	1.17272	8.10492	0.000824207	0.0328661	182.482	152.509	172.402	210.759	310.641	622.503	11429	Aco2	aconitase 2, mitochondrial	GO:0006099(tricarboxylic acid cycle),GO:0006099(tricarboxylic acid cycle),GO:0006101(citrate metabolic process),GO:0006102(isocitrate metabolic process)	GO:0005739(mitochondrion),GO:0005739(mitochondrion),GO:0005739(mitochondrion),GO:0005739(mitochondrion),GO:0005829(cytosol),GO:0043209(myelin sheath)	GO:0003994(aconitate hydratase activity),GO:0003994(aconitate hydratase activity),GO:0003994(aconitate hydratase activity),GO:0005506(iron ion binding),GO:0016829(lyase activity),GO:0046872(metal ion binding),GO:0051536(iron-sulfur cluster binding),GO:0051538(3 iron, 4 sulfur cluster binding),GO:0051539(4 iron, 4 sulfur cluster binding),GO:0051539(4 iron, 4 sulfur cluster binding)	chr15:81756664-81799338	15:81756510-81799334
ENSMUSG00000046480	1.17015	1.68065	0.0132778	0.1903	2.29013	2.01691	1.40428	5.52681	1.61928	5.73811	399548	Scn4b	sodium channel, type IV, beta	GO:0006811(ion transport),GO:0006814(sodium ion transport),GO:0010765(positive regulation of sodium ion transport),GO:0034765(regulation of ion transmembrane transport),GO:0035725(sodium ion transmembrane transport),GO:0035725(sodium ion transmembrane transport),GO:0035725(sodium ion transmembrane transport),GO:0060048(cardiac muscle contraction),GO:0060307(regulation of ventricular cardiac muscl…	GO:0001518(voltage-gated sodium channel complex),GO:0001518(voltage-gated sodium channel complex),GO:0005886(plasma membrane),GO:0014704(intercalated disc),GO:0016020(membrane),GO:0016021(integral component of membrane),GO:0031226(intrinsic component of plasma membrane)	GO:0005244(voltage-gated ion channel activity),GO:0005248(voltage-gated sodium channel activity),GO:0005248(voltage-gated sodium channel activity),GO:0005248(voltage-gated sodium channel activity),GO:0005272(sodium channel activity),GO:0017080(sodium channel regulator activity),GO:0044325(ion channel binding),GO:0086006(voltage-gated sodium channel activity involved in cardiac muscle cell action …	chr9:45049922-45065453	9:45049693-45065450
ENSMUSG00000002984	1.16829	5.49543	0.00113121	0.0398443	25.3476	28.8573	28.9497	30.7429	52.914	103.286	53333	Tomm40	translocase of outer mitochondrial membrane 40	GO:0006626(protein targeting to mitochondrion),GO:0006811(ion transport),GO:0015031(protein transport),GO:0030150(protein import into mitochondrial matrix),GO:0043065(positive regulation of apoptotic process),GO:0051204(protein insertion into mitochondrial membrane),GO:0055085(transmembrane transport)	GO:0005739(mitochondrion),GO:0005739(mitochondrion),GO:0005739(mitochondrion),GO:0005741(mitochondrial outer membrane),GO:0005741(mitochondrial outer membrane),GO:0005742(mitochondrial outer membrane translocase complex),GO:0005742(mitochondrial outer membrane translocase complex),GO:0005743(mitochondrial inner membrane),GO:0005829(cytosol),GO:0016020(membrane),GO:0016021(integral component of me…	GO:0005261(cation channel activity),GO:0008320(protein transmembrane transporter activity),GO:0008320(protein transmembrane transporter activity),GO:0015288(porin activity),GO:0070678(preprotein binding)	chr7:19435238-19449354	7:19435238-19449363
ENSMUSG00000031791	1.16762	1.11237	0.0240404	0.258579	1.35326	0.724019	1.72834	1.72713	1.88046	4.97303	74166	Tmem38a	transmembrane protein 38A	GO:0006811(ion transport),GO:0006813(potassium ion transport),GO:0007029(endoplasmic reticulum organization),GO:0010881(regulation of cardiac muscle contraction by regulation of the release of sequestered calcium ion),GO:0014808(release of sequestered calcium ion into cytosol by sarcoplasmic reticulum),GO:0071313(cellular response to caffeine),GO:0071805(potassium ion transmembrane transport),GO:…	GO:0005634(nucleus),GO:0016020(membrane),GO:0016021(integral component of membrane),GO:0016529(sarcoplasmic reticulum),GO:0031965(nuclear membrane)	GO:0005261(cation channel activity),GO:0005267(potassium channel activity),GO:0015269(calcium-activated potassium channel activity),GO:0042802(identical protein binding)	chr8:73325667-73341128	8:73325899-73341126
ENSMUSG00000090104	1.16445	0.406883	0.0371393	0.319998	0.728678	0.82745	0.702139	0.789544	1.2014	3.11497	NA	NA	NA	NA	NA	NA	NA	NA
ENSMUSG00000104116	1.16381	1.68268	0.00354999	0.0860439	2.18603	1.29289	2.26845	3.65164	3.13409	6.12065	NA	NA	NA	NA	NA	NA	NA	NA
ENSMUSG00000078122	1.16307	1.46971	0.00730509	0.134888	2.08194	1.55147	1.29626	2.31928	2.97739	5.79276	100038363	F630028O10Rik	RIKEN cDNA F630028O10 gene	NA	NA	NA	chrX:95283532-95287248	X:95283532-95287242
ENSMUSG00000024955	1.16059	5.13055	0.000189835	0.0113548	22.9534	19.3417	22.4684	29.6572	41.8924	73.2838	26379	Esrra	estrogen related receptor, alpha	GO:0000122(negative regulation of transcription by RNA polymerase II),GO:0006355(regulation of transcription, DNA-templated),GO:0006357(regulation of transcription by RNA polymerase II),GO:0030278(regulation of ossification),GO:0042127(regulation of cell population proliferation),GO:0045667(regulation of osteoblast differentiation),GO:0045670(regulation of osteoclast differentiation),GO:0045893(p…	GO:0005634(nucleus),GO:0005634(nucleus),GO:0005737(cytoplasm)	GO:0000978(RNA polymerase II cis-regulatory region sequence-specific DNA binding),GO:0000978(RNA polymerase II cis-regulatory region sequence-specific DNA binding),GO:0001227(DNA-binding transcription repressor activity, RNA polymerase II-specific),GO:0001228(DNA-binding transcription activator activity, RNA polymerase II-specific),GO:0003677(DNA binding),GO:0003700(DNA-binding transcription fact…	chr19:6888345-6899176	19:6888345-6899208
ENSMUSG00000032279	1.16029	5.85832	0.00100683	0.037464	42.0551	33.0463	32.2984	45.0533	61.3238	133.725	67834	Idh3a	isocitrate dehydrogenase 3 (NAD+) alpha	GO:0006099(tricarboxylic acid cycle),GO:0006099(tricarboxylic acid cycle),GO:0006102(isocitrate metabolic process),GO:0006102(isocitrate metabolic process),GO:0006103(2-oxoglutarate metabolic process),GO:0006734(NADH metabolic process)	GO:0005739(mitochondrion),GO:0005739(mitochondrion),GO:0005739(mitochondrion),GO:0043209(myelin sheath)	GO:0000287(magnesium ion binding),GO:0004449(isocitrate dehydrogenase (NAD+) activity),GO:0004449(isocitrate dehydrogenase (NAD+) activity),GO:0016491(oxidoreductase activity),GO:0016616(oxidoreductase activity, acting on the CH-OH group of donors, NAD or NADP as acceptor),GO:0046872(metal ion binding),GO:0051287(NAD binding)	chr9:54493795-54511946	9:54493618-54511945
ENSMUSG00000097080	1.15964	0.530048	0.0125844	0.184337	0.676629	0.672303	1.13422	1.33236	1.61928	2.62314	73516	1700086O06Rik	RIKEN cDNA 1700086O06 gene	GO:0008150(biological_process)	GO:0005575(cellular_component)	GO:0003674(molecular_function)	chr18:38371458-38383251;chr18:38371458-38383618	18:38371458-38383618
ENSMUSG00000097577	1.15921	0.0562265	0.0302759	0.291311	0.468436	0.879166	0.378075	0.789544	1.30587	1.80341	76133	6230400D17Rik	RIKEN cDNA 6230400D17 gene	GO:0008150(biological_process)	GO:0005575(cellular_component)	GO:0003674(molecular_function)	chr14:20752080-20753167	14:20737304-20753096
ENSMUSG00000014606	1.15666	6.57113	0.000202453	0.0119277	57.4094	55.6977	63.3545	79.4478	118.312	195.697	67863	Slc25a11	solute carrier family 25 (mitochondrial carrier oxoglutarate carrier), member 11	GO:0008272(sulfate transport),GO:0015709(thiosulfate transport),GO:0015729(oxaloacetate transport),GO:0035435(phosphate ion transmembrane transport),GO:0071422(succinate transmembrane transport),GO:0071423(malate transmembrane transport)	GO:0005739(mitochondrion),GO:0005739(mitochondrion),GO:0005743(mitochondrial inner membrane),GO:0016020(membrane),GO:0016021(integral component of membrane)	GO:0015116(sulfate transmembrane transporter activity),GO:0015117(thiosulfate transmembrane transporter activity),GO:0015131(oxaloacetate transmembrane transporter activity),GO:0015139(alpha-ketoglutarate transmembrane transporter activity),GO:0015140(malate transmembrane transporter activity),GO:0015141(succinate transmembrane transporter activity),GO:0015297(antiporter activity)	chr11:70534853-70537865	11:70535022-70538305
ENSMUSG00000030342	1.15431	3.44206	0.0126705	0.184789	5.10075	6.82646	8.1016	6.90851	8.09641	29.6196	12527	Cd9	CD9 antigen	GO:0007155(cell adhesion),GO:0007338(single fertilization),GO:0007342(fusion of sperm to egg plasma membrane involved in single fertilization),GO:0007342(fusion of sperm to egg plasma membrane involved in single fertilization),GO:0008285(negative regulation of cell population proliferation),GO:0008347(glial cell migration),GO:0014905(myoblast fusion involved in skeletal muscle regeneration),GO:00…	GO:0005576(extracellular region),GO:0005886(plasma membrane),GO:0005886(plasma membrane),GO:0005887(integral component of plasma membrane),GO:0009897(external side of plasma membrane),GO:0009986(cell surface),GO:0016020(membrane),GO:0016021(integral component of membrane),GO:0016324(apical plasma membrane),GO:0032991(protein-containing complex),GO:0070062(extracellular exosome),GO:0070062(extrace…	GO:0005178(integrin binding),GO:0005178(integrin binding),GO:0005515(protein binding)	chr6:125437229-125471723	6:125437229-125471754
ENSMUSG00000099881	1.15331	2.40666	0.00119322	0.0415066	3.3311	3.3098	3.0246	4.73726	6.32042	10.4925	100503178	2810013P06Rik	RIKEN cDNA 2810013P06 gene	NA	NA	NA	chr8:123769314-123771341	8:123769205-123771341
ENSMUSG00000044471	1.15329	1.86535	0.0237369	0.257802	1.6135	2.22377	2.75454	2.26994	2.97739	9.45422	232685	Lncpint	long non-protein coding RNA, Trp53 induced transcript	GO:0001501(skeletal system development),GO:0001942(hair follicle development),GO:0007527(adult somatic muscle development),GO:0010259(multicellular organism aging),GO:0035264(multicellular organism growth),GO:0043588(skin development),GO:0060612(adipose tissue development)	GO:0005575(cellular_component)	GO:0003674(molecular_function)	chr6:31070498-31195409;chr6:31142458-31195409	6:31059500-31197423
ENSMUSG00000025466	1.15053	4.33646	0.000504436	0.0227506	12.1793	11.1189	14.1508	14.6559	26.013	42.5167	69064	Fuom	fucose mutarotase	GO:0005996(monosaccharide metabolic process),GO:0006004(fucose metabolic process),GO:0006004(fucose metabolic process),GO:0036065(fucosylation),GO:0036065(fucosylation),GO:0045665(negative regulation of neuron differentiation),GO:0060180(female mating behavior)	GO:0005575(cellular_component)	GO:0016853(isomerase activity),GO:0016857(racemase and epimerase activity, acting on carbohydrates and derivatives),GO:0016857(racemase and epimerase activity, acting on carbohydrates and derivatives),GO:0036373(L-fucose mutarotase activity),GO:0042806(fucose binding),GO:0042806(fucose binding),GO:0042806(fucose binding),GO:0048029(monosaccharide binding)	chr7:139677724-139682319;chr7:139677728-139682354	7:139676683-139682354
ENSMUSG00000112189	1.15042	0.6489	0.039016	0.327941	1.35326	0.82745	0.540107	0.740197	2.61175	2.73243	NA	NA	NA	NA	NA	NA	NA	NA
[truncated: 1,933 more rows]
